# Supplementary material for: RTS-Net: thyroid nodule segmentation network integrating dual-path attention and graph convolution
Source: Front Med (Lausanne). 2026 Apr 13;13:1785796. doi: 10.3389/fmed.2026.1785796 (PMC13111076; doi:10.3389/fmed.2026.1785796)
Supplement: Supplementary file 2 [file Data_Sheet_2.zip]

Archive with 507 entries (474 files):
- RTSNet/
- RTSNet/data/
- RTSNet/dataloaders/
- RTSNet/dataloaders/custom_transforms.py
- RTSNet/dataloaders/dataset.py
- RTSNet/dataloaders/ddti.py
- RTSNet/dataloaders/tatn.py
- RTSNet/dataloaders/tatn_v1.py
- RTSNet/dataloaders/tg3k.py
- RTSNet/dataloaders/tn3k.py
- RTSNet/dataloaders/utils.py
- RTSNet/dataloaders/__pycache__/
- RTSNet/dataloaders/__pycache__/custom_transforms.cpython-37.pyc
- RTSNet/dataloaders/__pycache__/custom_transforms.cpython-38.pyc
- RTSNet/dataloaders/__pycache__/custom_transforms.cpython-39.pyc
- RTSNet/dataloaders/__pycache__/dataset.cpython-38.pyc
- RTSNet/dataloaders/__pycache__/ddti.cpython-37.pyc
- RTSNet/dataloaders/__pycache__/ddti.cpython-38.pyc
- RTSNet/dataloaders/__pycache__/ddti.cpython-39.pyc
- RTSNet/dataloaders/__pycache__/tatn.cpython-37.pyc
- RTSNet/dataloaders/__pycache__/tatn.cpython-38.pyc
- RTSNet/dataloaders/__pycache__/tatn.cpython-39.pyc
- RTSNet/dataloaders/__pycache__/tg3k.cpython-37.pyc
- RTSNet/dataloaders/__pycache__/tg3k.cpython-38.pyc
- RTSNet/dataloaders/__pycache__/tg3k.cpython-39.pyc
- RTSNet/dataloaders/__pycache__/tn3k.cpython-37.pyc
- RTSNet/dataloaders/__pycache__/tn3k.cpython-38.pyc
- RTSNet/dataloaders/__pycache__/tn3k.cpython-39.pyc
- RTSNet/dataloaders/__pycache__/utils.cpython-37.pyc
- RTSNet/dataloaders/__pycache__/utils.cpython-38.pyc
- RTSNet/dataloaders/__pycache__/utils.cpython-39.pyc
- RTSNet/eval.py
- RTSNet/lib/
- RTSNet/lib/decoders.py
- RTSNet/lib/gcn_lib/
- RTSNet/lib/gcn_lib/pos_embed.py
- RTSNet/lib/gcn_lib/torch_edge.py
- RTSNet/lib/gcn_lib/torch_nn.py
- RTSNet/lib/gcn_lib/torch_vertex.py
- RTSNet/lib/gcn_lib/__init__.py
- RTSNet/lib/gcn_lib/__pycache__/
- RTSNet/lib/gcn_lib/__pycache__/pos_embed.cpython-38.pyc
- RTSNet/lib/gcn_lib/__pycache__/torch_edge.cpython-38.pyc
- RTSNet/lib/gcn_lib/__pycache__/torch_nn.cpython-38.pyc
- RTSNet/lib/gcn_lib/__pycache__/torch_vertex.cpython-38.pyc
- RTSNet/lib/gcn_lib/__pycache__/__init__.cpython-38.pyc
- RTSNet/lib/maxxvit_4out.py
- RTSNet/lib/models_timm/
- RTSNet/lib/models_timm/beit.py
- RTSNet/lib/models_timm/byoanet.py
- RTSNet/lib/models_timm/byobnet.py
- RTSNet/lib/models_timm/cait.py
- RTSNet/lib/models_timm/coat.py
- RTSNet/lib/models_timm/convit.py
- RTSNet/lib/models_timm/convmixer.py
- RTSNet/lib/models_timm/convnext.py
- RTSNet/lib/models_timm/crossvit.py
- RTSNet/lib/models_timm/cspnet.py
- RTSNet/lib/models_timm/deit.py
- RTSNet/lib/models_timm/densenet.py
- RTSNet/lib/models_timm/dla.py
- RTSNet/lib/models_timm/dpn.py
- RTSNet/lib/models_timm/edgenext.py
- RTSNet/lib/models_timm/efficientformer.py
- RTSNet/lib/models_timm/efficientnet.py
- RTSNet/lib/models_timm/efficientnet_blocks.py
- RTSNet/lib/models_timm/efficientnet_builder.py
- RTSNet/lib/models_timm/factory.py
- RTSNet/lib/models_timm/features.py
- RTSNet/lib/models_timm/fx_features.py
- RTSNet/lib/models_timm/gcvit.py
- RTSNet/lib/models_timm/ghostnet.py
- RTSNet/lib/models_timm/gluon_resnet.py
- RTSNet/lib/models_timm/gluon_xception.py
- RTSNet/lib/models_timm/hardcorenas.py
- RTSNet/lib/models_timm/helpers.py
- RTSNet/lib/models_timm/hrnet.py
- RTSNet/lib/models_timm/hub.py
- RTSNet/lib/models_timm/inception_resnet_v2.py
- RTSNet/lib/models_timm/inception_v3.py
- RTSNet/lib/models_timm/inception_v4.py
- RTSNet/lib/models_timm/layers/
- RTSNet/lib/models_timm/layers/activations.py
- RTSNet/lib/models_timm/layers/activations_jit.py
- RTSNet/lib/models_timm/layers/activations_me.py
- RTSNet/lib/models_timm/layers/adaptive_avgmax_pool.py
- RTSNet/lib/models_timm/layers/attention_pool2d.py
- RTSNet/lib/models_timm/layers/blur_pool.py
- RTSNet/lib/models_timm/layers/bottleneck_attn.py
- RTSNet/lib/models_timm/layers/cbam.py
- RTSNet/lib/models_timm/layers/classifier.py
- RTSNet/lib/models_timm/layers/cond_conv2d.py
- RTSNet/lib/models_timm/layers/config.py
- RTSNet/lib/models_timm/layers/conv2d_same.py
- RTSNet/lib/models_timm/layers/conv_bn_act.py
- RTSNet/lib/models_timm/layers/create_act.py
- RTSNet/lib/models_timm/layers/create_attn.py
- RTSNet/lib/models_timm/layers/create_conv2d.py
- RTSNet/lib/models_timm/layers/create_norm.py
- RTSNet/lib/models_timm/layers/create_norm_act.py
- RTSNet/lib/models_timm/layers/drop.py
- RTSNet/lib/models_timm/layers/eca.py
- RTSNet/lib/models_timm/layers/evo_norm.py
- RTSNet/lib/models_timm/layers/fast_norm.py
- RTSNet/lib/models_timm/layers/filter_response_norm.py
- RTSNet/lib/models_timm/layers/gather_excite.py
- RTSNet/lib/models_timm/layers/global_context.py
- RTSNet/lib/models_timm/layers/halo_attn.py
- RTSNet/lib/models_timm/layers/helpers.py
- RTSNet/lib/models_timm/layers/inplace_abn.py
- RTSNet/lib/models_timm/layers/lambda_layer.py
- RTSNet/lib/models_timm/layers/linear.py
- RTSNet/lib/models_timm/layers/median_pool.py
- RTSNet/lib/models_timm/layers/mixed_conv2d.py
- RTSNet/lib/models_timm/layers/mlp.py
- RTSNet/lib/models_timm/layers/ml_decoder.py
- RTSNet/lib/models_timm/layers/non_local_attn.py
- RTSNet/lib/models_timm/layers/norm.py
- RTSNet/lib/models_timm/layers/norm_act.py
- RTSNet/lib/models_timm/layers/padding.py
- RTSNet/lib/models_timm/layers/patch_embed.py
- RTSNet/lib/models_timm/layers/pool2d_same.py
- RTSNet/lib/models_timm/layers/pos_embed.py
- RTSNet/lib/models_timm/layers/selective_kernel.py
- RTSNet/lib/models_timm/layers/separable_conv.py
- RTSNet/lib/models_timm/layers/space_to_depth.py
- RTSNet/lib/models_timm/layers/split_attn.py
- RTSNet/lib/models_timm/layers/split_batchnorm.py
- RTSNet/lib/models_timm/layers/squeeze_excite.py
- RTSNet/lib/models_timm/layers/std_conv.py
- RTSNet/lib/models_timm/layers/test_time_pool.py
- RTSNet/lib/models_timm/layers/trace_utils.py
- RTSNet/lib/models_timm/layers/weight_init.py
- RTSNet/lib/models_timm/layers/__init__.py
- RTSNet/lib/models_timm/layers/__pycache__/
- RTSNet/lib/models_timm/layers/__pycache__/activations.cpython-38.pyc
- RTSNet/lib/models_timm/layers/__pycache__/activations_jit.cpython-38.pyc
- RTSNet/lib/models_timm/layers/__pycache__/activations_me.cpython-38.pyc
- RTSNet/lib/models_timm/layers/__pycache__/adaptive_avgmax_pool.cpython-38.pyc
- RTSNet/lib/models_timm/layers/__pycache__/blur_pool.cpython-38.pyc
- RTSNet/lib/models_timm/layers/__pycache__/bottleneck_attn.cpython-38.pyc
- RTSNet/lib/models_timm/layers/__pycache__/cbam.cpython-38.pyc
- RTSNet/lib/models_timm/layers/__pycache__/classifier.cpython-38.pyc
- RTSNet/lib/models_timm/layers/__pycache__/cond_conv2d.cpython-38.pyc
- RTSNet/lib/models_timm/layers/__pycache__/config.cpython-38.pyc
- RTSNet/lib/models_timm/layers/__pycache__/conv2d_same.cpython-38.pyc
- RTSNet/lib/models_timm/layers/__pycache__/conv_bn_act.cpython-38.pyc
- RTSNet/lib/models_timm/layers/__pycache__/create_act.cpython-38.pyc
- RTSNet/lib/models_timm/layers/__pycache__/create_attn.cpython-38.pyc
- RTSNet/lib/models_timm/layers/__pycache__/create_conv2d.cpython-38.pyc
- RTSNet/lib/models_timm/layers/__pycache__/create_norm.cpython-38.pyc
- RTSNet/lib/models_timm/layers/__pycache__/create_norm_act.cpython-38.pyc
- RTSNet/lib/models_timm/layers/__pycache__/drop.cpython-38.pyc
- RTSNet/lib/models_timm/layers/__pycache__/eca.cpython-38.pyc
- RTSNet/lib/models_timm/layers/__pycache__/evo_norm.cpython-38.pyc
- RTSNet/lib/models_timm/layers/__pycache__/fast_norm.cpython-38.pyc
- RTSNet/lib/models_timm/layers/__pycache__/filter_response_norm.cpython-38.pyc
- RTSNet/lib/models_timm/layers/__pycache__/gather_excite.cpython-38.pyc
- RTSNet/lib/models_timm/layers/__pycache__/global_context.cpython-38.pyc
- RTSNet/lib/models_timm/layers/__pycache__/halo_attn.cpython-38.pyc
- RTSNet/lib/models_timm/layers/__pycache__/helpers.cpython-38.pyc
- RTSNet/lib/models_timm/layers/__pycache__/inplace_abn.cpython-38.pyc
- RTSNet/lib/models_timm/layers/__pycache__/lambda_layer.cpython-38.pyc
- RTSNet/lib/models_timm/layers/__pycache__/linear.cpython-38.pyc
- RTSNet/lib/models_timm/layers/__pycache__/mixed_conv2d.cpython-38.pyc
- RTSNet/lib/models_timm/layers/__pycache__/mlp.cpython-38.pyc
- RTSNet/lib/models_timm/layers/__pycache__/non_local_attn.cpython-38.pyc
- RTSNet/lib/models_timm/layers/__pycache__/norm.cpython-38.pyc
- RTSNet/lib/models_timm/layers/__pycache__/norm_act.cpython-38.pyc
- RTSNet/lib/models_timm/layers/__pycache__/padding.cpython-38.pyc
- RTSNet/lib/models_timm/layers/__pycache__/patch_embed.cpython-38.pyc
- RTSNet/lib/models_timm/layers/__pycache__/pool2d_same.cpython-38.pyc
- RTSNet/lib/models_timm/layers/__pycache__/selective_kernel.cpython-38.pyc
- RTSNet/lib/models_timm/layers/__pycache__/separable_conv.cpython-38.pyc
- RTSNet/lib/models_timm/layers/__pycache__/space_to_depth.cpython-38.pyc
- RTSNet/lib/models_timm/layers/__pycache__/split_attn.cpython-38.pyc
- RTSNet/lib/models_timm/layers/__pycache__/split_batchnorm.cpython-38.pyc
- RTSNet/lib/models_timm/layers/__pycache__/squeeze_excite.cpython-38.pyc
- RTSNet/lib/models_timm/layers/__pycache__/std_conv.cpython-38.pyc
- RTSNet/lib/models_timm/layers/__pycache__/test_time_pool.cpython-38.pyc
- RTSNet/lib/models_timm/layers/__pycache__/trace_utils.cpython-38.pyc
- RTSNet/lib/models_timm/layers/__pycache__/weight_init.cpython-38.pyc
- RTSNet/lib/models_timm/layers/__pycache__/__init__.cpython-38.pyc
- RTSNet/lib/models_timm/levit.py
- RTSNet/lib/models_timm/maxxvit.py
- RTSNet/lib/models_timm/mlp_mixer.py
- RTSNet/lib/models_timm/mobilenetv3.py
- RTSNet/lib/models_timm/mobilevit.py
- RTSNet/lib/models_timm/mvitv2.py
- RTSNet/lib/models_timm/nasnet.py
- RTSNet/lib/models_timm/nest.py
- RTSNet/lib/models_timm/nfnet.py
- RTSNet/lib/models_timm/pit.py
- RTSNet/lib/models_timm/pnasnet.py
- RTSNet/lib/models_timm/poolformer.py
- RTSNet/lib/models_timm/pruned/
- RTSNet/lib/models_timm/pruned/ecaresnet101d_pruned.txt
- RTSNet/lib/models_timm/pruned/ecaresnet50d_pruned.txt
- RTSNet/lib/models_timm/pruned/efficientnet_b1_pruned.txt
- RTSNet/lib/models_timm/pruned/efficientnet_b2_pruned.txt
- RTSNet/lib/models_timm/pruned/efficientnet_b3_pruned.txt
- RTSNet/lib/models_timm/pvt_v2.py
- RTSNet/lib/models_timm/registry.py
- RTSNet/lib/models_timm/regnet.py
- RTSNet/lib/models_timm/res2net.py
- RTSNet/lib/models_timm/resnest.py
- RTSNet/lib/models_timm/resnet.py
- RTSNet/lib/models_timm/resnetv2.py
- RTSNet/lib/models_timm/rexnet.py
- RTSNet/lib/models_timm/selecsls.py
- RTSNet/lib/models_timm/senet.py
- RTSNet/lib/models_timm/sequencer.py
- RTSNet/lib/models_timm/sknet.py
- RTSNet/lib/models_timm/swin_transformer.py
- RTSNet/lib/models_timm/swin_transformer_v2.py
- RTSNet/lib/models_timm/swin_transformer_v2_cr.py
- RTSNet/lib/models_timm/tnt.py
- RTSNet/lib/models_timm/tresnet.py
- RTSNet/lib/models_timm/twins.py
- RTSNet/lib/models_timm/vgg.py
- RTSNet/lib/models_timm/visformer.py
- RTSNet/lib/models_timm/vision_transformer.py
- RTSNet/lib/models_timm/vision_transformer_hybrid.py
- RTSNet/lib/models_timm/vision_transformer_relpos.py
- RTSNet/lib/models_timm/volo.py
- RTSNet/lib/models_timm/vovnet.py
- RTSNet/lib/models_timm/xception.py
- RTSNet/lib/models_timm/xception_aligned.py
- RTSNet/lib/models_timm/xcit.py
- RTSNet/lib/models_timm/__init__.py
- RTSNet/lib/models_timm/__pycache__/
- RTSNet/lib/models_timm/__pycache__/beit.cpython-38.pyc
- RTSNet/lib/models_timm/__pycache__/byoanet.cpython-38.pyc
- RTSNet/lib/models_timm/__pycache__/byobnet.cpython-38.pyc
- RTSNet/lib/models_timm/__pycache__/cait.cpython-38.pyc
- RTSNet/lib/models_timm/__pycache__/coat.cpython-38.pyc
- RTSNet/lib/models_timm/__pycache__/convit.cpython-38.pyc
- RTSNet/lib/models_timm/__pycache__/convmixer.cpython-38.pyc
- RTSNet/lib/models_timm/__pycache__/convnext.cpython-38.pyc
- RTSNet/lib/models_timm/__pycache__/crossvit.cpython-38.pyc
- RTSNet/lib/models_timm/__pycache__/cspnet.cpython-38.pyc
- RTSNet/lib/models_timm/__pycache__/deit.cpython-38.pyc
- RTSNet/lib/models_timm/__pycache__/densenet.cpython-38.pyc
- RTSNet/lib/models_timm/__pycache__/dla.cpython-38.pyc
- RTSNet/lib/models_timm/__pycache__/dpn.cpython-38.pyc
- RTSNet/lib/models_timm/__pycache__/edgenext.cpython-38.pyc
- RTSNet/lib/models_timm/__pycache__/efficientformer.cpython-38.pyc
- RTSNet/lib/models_timm/__pycache__/efficientnet.cpython-38.pyc
- RTSNet/lib/models_timm/__pycache__/efficientnet_blocks.cpython-38.pyc
- RTSNet/lib/models_timm/__pycache__/efficientnet_builder.cpython-38.pyc
- RTSNet/lib/models_timm/__pycache__/factory.cpython-38.pyc
- RTSNet/lib/models_timm/__pycache__/features.cpython-38.pyc
- RTSNet/lib/models_timm/__pycache__/fx_features.cpython-38.pyc
- RTSNet/lib/models_timm/__pycache__/gcvit.cpython-38.pyc
- RTSNet/lib/models_timm/__pycache__/ghostnet.cpython-38.pyc
- RTSNet/lib/models_timm/__pycache__/gluon_resnet.cpython-38.pyc
- RTSNet/lib/models_timm/__pycache__/gluon_xception.cpython-38.pyc
- RTSNet/lib/models_timm/__pycache__/hardcorenas.cpython-38.pyc
- RTSNet/lib/models_timm/__pycache__/helpers.cpython-38.pyc
- RTSNet/lib/models_timm/__pycache__/hrnet.cpython-38.pyc
- RTSNet/lib/models_timm/__pycache__/hub.cpython-38.pyc
- RTSNet/lib/models_timm/__pycache__/inception_resnet_v2.cpython-38.pyc
- RTSNet/lib/models_timm/__pycache__/inception_v3.cpython-38.pyc
- RTSNet/lib/models_timm/__pycache__/inception_v4.cpython-38.pyc
- RTSNet/lib/models_timm/__pycache__/levit.cpython-38.pyc
- RTSNet/lib/models_timm/__pycache__/maxxvit.cpython-38.pyc
- RTSNet/lib/models_timm/__pycache__/mlp_mixer.cpython-38.pyc
- RTSNet/lib/models_timm/__pycache__/mobilenetv3.cpython-38.pyc
- RTSNet/lib/models_timm/__pycache__/mobilevit.cpython-38.pyc
- RTSNet/lib/models_timm/__pycache__/mvitv2.cpython-38.pyc
- RTSNet/lib/models_timm/__pycache__/nasnet.cpython-38.pyc
- RTSNet/lib/models_timm/__pycache__/nest.cpython-38.pyc
- RTSNet/lib/models_timm/__pycache__/nfnet.cpython-38.pyc
- RTSNet/lib/models_timm/__pycache__/pit.cpython-38.pyc
- RTSNet/lib/models_timm/__pycache__/pnasnet.cpython-38.pyc
- RTSNet/lib/models_timm/__pycache__/poolformer.cpython-38.pyc
- RTSNet/lib/models_timm/__pycache__/pvt_v2.cpython-38.pyc
- RTSNet/lib/models_timm/__pycache__/registry.cpython-38.pyc
- RTSNet/lib/models_timm/__pycache__/regnet.cpython-38.pyc
- RTSNet/lib/models_timm/__pycache__/res2net.cpython-38.pyc
- RTSNet/lib/models_timm/__pycache__/resnest.cpython-38.pyc
- RTSNet/lib/models_timm/__pycache__/resnet.cpython-38.pyc
- RTSNet/lib/models_timm/__pycache__/resnetv2.cpython-38.pyc
- RTSNet/lib/models_timm/__pycache__/rexnet.cpython-38.pyc
- RTSNet/lib/models_timm/__pycache__/selecsls.cpython-38.pyc
- RTSNet/lib/models_timm/__pycache__/senet.cpython-38.pyc
- RTSNet/lib/models_timm/__pycache__/sequencer.cpython-38.pyc
- RTSNet/lib/models_timm/__pycache__/sknet.cpython-38.pyc
- RTSNet/lib/models_timm/__pycache__/swin_transformer.cpython-38.pyc
- RTSNet/lib/models_timm/__pycache__/swin_transformer_v2.cpython-38.pyc
- RTSNet/lib/models_timm/__pycache__/swin_transformer_v2_cr.cpython-38.pyc
- RTSNet/lib/models_timm/__pycache__/tnt.cpython-38.pyc
- RTSNet/lib/models_timm/__pycache__/tresnet.cpython-38.pyc
- RTSNet/lib/models_timm/__pycache__/twins.cpython-38.pyc
- RTSNet/lib/models_timm/__pycache__/vgg.cpython-38.pyc
- RTSNet/lib/models_timm/__pycache__/visformer.cpython-38.pyc
- RTSNet/lib/models_timm/__pycache__/vision_transformer.cpython-38.pyc
- RTSNet/lib/models_timm/__pycache__/vision_transformer_hybrid.cpython-38.pyc
- RTSNet/lib/models_timm/__pycache__/vision_transformer_relpos.cpython-38.pyc
- RTSNet/lib/models_timm/__pycache__/volo.cpython-38.pyc
[truncated: 207 more entries]
