# Supplementary material for: RTS-Net: thyroid nodule segmentation network integrating dual-path attention and graph convolution
Source: Front Med (Lausanne). 2026 Apr 13;13:1785796. doi: 10.3389/fmed.2026.1785796 (PMC13111076; doi:10.3389/fmed.2026.1785796)
Supplement: Supplementary file 2 [file Data_Sheet_2.zip › RTSNet/dataloaders/dataset.py]

import os
import numpy as np
import torch
import torch.utils.data as data
from PIL import Image
from torch.utils.data import random_split

class hospital(data.Dataset):

    def __init__(self, root='./data/hospital', transform=None, return_size=False):
        img_names = os.listdir(root + '/image')
        img_names = sorted(img_names, key=lambda i: int(i.split(".")[0]))
        self.root = root
        self.img_names = img_names
        self.transform = transform
        self.return_size = return_size

    def __getitem__(self, index: int):
        img_name = self.img_names[index]
        image_path = os.path.join(self.root + '/image', img_name)

        mask_name = img_name.replace('.jpg', '.png')
        label_path = os.path.join(self.root + '/mask', mask_name)

        assert os.path.exists(image_path), ('{} does not exist'.format(image_path))
        assert os.path.exists(label_path), ('{} does not exist'.format(label_path))

        image = Image.open(image_path).convert('RGB')
        label = np.array(Image.open(label_path).convert('L'))
        label = label / label.max()
        label = Image.fromarray(label.astype(np.uint8))

        sample = {'image': image, 'label': label}
        if self.transform:
            sample = self.transform(sample)
        if self.return_size:
            w, h = image.size
            size = (h, w)
            sample['size'] = torch.tensor(size)

        label_name = mask_name  # 或者保持原样

        sample['label_name'] = label_name

        return sample

    def __len__(self) -> int:
        return len(self.img_names)

    @staticmethod
    def create_split(root='./data/dataset', train_ratio=0.7,
                     random_seed=42, transform=None, return_size=False):
        """
        创建训练集和测试集划分

        Args:
            root: 数据集路径
            train_ratio: 训练集比例
            random_seed: 随机种子
            transform: 数据增强
            return_size: 是否返回图像尺寸

        Returns:
            train_dataset, test_dataset: 划分后的数据集
        """
        # 创建完整数据集
        full_dataset = hospital(root=root, transform=transform, return_size=return_size)

        # 计算划分大小
        dataset_size = len(full_dataset)
        train_size = int(train_ratio * dataset_size)
        test_size = dataset_size - train_size

        # 创建随机生成器
        generator = torch.Generator().manual_seed(random_seed)

        # 随机划分
        train_dataset, test_dataset = random_split(
            full_dataset,
            [train_size, test_size],
            generator=generator
        )

        print(f"数据集统计:")
        print(f"  总样本数: {dataset_size}")
        print(f"  训练集: {len(train_dataset)} ({train_ratio * 100:.1f}%)")
        print(f"  测试集: {len(test_dataset)} ({(1 - train_ratio) * 100:.1f}%)")

        return train_dataset, test_dataset
