# Supplementary material for: RTS-Net: thyroid nodule segmentation network integrating dual-path attention and graph convolution
Source: Front Med (Lausanne). 2026 Apr 13;13:1785796. doi: 10.3389/fmed.2026.1785796 (PMC13111076; doi:10.3389/fmed.2026.1785796)
Supplement: Supplementary file 2 [file Data_Sheet_2.zip › RTSNet/dataloaders/utils.py]

import numpy as np
import torch
import torch.nn as nn
from sklearn.metrics import jaccard_score

def cross_entropy2d(logit, target, ignore_index=255, weight=None, size_average=True, batch_average=True):
    n, c, h, w = logit.size()
    # logit = logit.permute(0, 2, 3, 1)
    target = target.squeeze(1)
    if weight is None:
        criterion = nn.CrossEntropyLoss(weight=weight, ignore_index=ignore_index, size_average=False)
    else:
        criterion = nn.CrossEntropyLoss(weight=torch.from_numpy(np.array(weight)).float().cuda(),
                                        ignore_index=ignore_index, size_average=False)
    loss = criterion(logit, target.long())

    if size_average:
        loss /= (h * w)

    if batch_average:
        loss /= n

    return loss


def BCE_2d(logit, target, ignore_index=255, weight=None, size_average=True, batch_average=True):
    n, c, h, w = logit.size()
    if weight is None:
        criterion = nn.BCEWithLogitsLoss(weight=weight, size_average=False)
    else:
        criterion = nn.BCEWithLogitsLoss(weight=torch.from_numpy(np.array(weight)).float().cuda(), size_average=False)
    loss = criterion(logit, target)

    if size_average:
        loss /= (h * w)

    if batch_average:
        loss /= n

    return loss


def lovasz_grad(gt_sorted):
    """
    Computes gradient of the Lovasz extension w.r.t sorted errors
    See Alg. 1 in paper
    """
    p = len(gt_sorted)
    gts = gt_sorted.sum()
    intersection = gts - gt_sorted.float().cumsum(0)
    union = gts + (1 - gt_sorted).float().cumsum(0)
    jaccard = 1. - intersection / union
    if p > 1:  # cover 1-pixel case
        jaccard[1:p] = jaccard[1:p] - jaccard[0:-1]
    return jaccard


class LovaszSoftmax(nn.Module):
    def __init__(self, reduction='mean'):
        super(LovaszSoftmax, self).__init__()
        self.reduction = reduction

    def prob_flatten(self, input, target):
        assert input.dim() in [4, 5]
        num_class = input.size(1)
        if input.dim() == 4:
            input = input.permute(0, 2, 3, 1).contiguous()
            input_flatten = input.view(-1, num_class)
        elif input.dim() == 5:
            input = input.permute(0, 2, 3, 4, 1).contiguous()
            input_flatten = input.view(-1, num_class)
        target_flatten = target.view(-1)
        return input_flatten, target_flatten

    def lovasz_softmax_flat(self, inputs, targets):
        num_classes = inputs.size(1)
        losses = []
        for c in range(num_classes):
            target_c = (targets == c).float()
            if num_classes == 1:
                input_c = inputs[:, 0]
            else:
                input_c = inputs[:, c]
            loss_c = (torch.autograd.Variable(target_c) - input_c).abs()
            loss_c_sorted, loss_index = torch.sort(loss_c, 0, descending=True)
            target_c_sorted = target_c[loss_index]
            losses.append(torch.dot(loss_c_sorted, torch.autograd.Variable(lovasz_grad(target_c_sorted))))
        losses = torch.stack(losses)

        if self.reduction == 'none':
            loss = losses
        elif self.reduction == 'sum':
            loss = losses.sum()
        else:
            loss = losses.mean()
        return loss

    def forward(self, inputs, targets):
        inputs, targets = self.prob_flatten(inputs, targets)
        losses = self.lovasz_softmax_flat(inputs, targets)
        return losses


def lovasz_loss(logit, target, ignore_index=255, weight=None, size_average=False, batch_average=True):
    n, c, h, w = logit.size()
    # logit = logit.permute(0, 2, 3, 1)
    target = target.squeeze(1)

    criterion = LovaszSoftmax()
    loss = criterion(logit, target.long())

    if size_average:
        loss /= (h * w)

    if batch_average:
        loss /= n

    return loss


def lr_poly(base_lr, iter_, max_iter=100, power=0.9):
    return base_lr * ((1 - float(iter_) / max_iter) ** power)


def get_mae(preds, labels):
    assert (preds.numel() == labels.numel())
    if preds.dim() == labels.dim():
        mae = torch.mean(torch.abs(preds - labels))
        return mae.item()
    else:
        mae = torch.mean(torch.abs(preds.squeeze() - labels.squeeze()))
        return mae.item()


def get_prec_recall(preds, labels):
    assert (preds.numel() == labels.numel())
    preds_ = preds.cpu().data.numpy()
    labels_ = labels.cpu().data.numpy()
    preds_ = preds_.squeeze(1)
    labels_ = labels_.squeeze(1)
    assert (len(preds_.shape) == len(labels_.shape))
    assert (len(preds_.shape) == 3)
    prec_list = []
    recall_list = []

    assert (preds_.min() >= 0 and preds_.max() <= 1)
    assert (labels_.min() >= 0 and labels_.max() <= 1)
    for i in range(preds_.shape[0]):
        pred_, label_ = preds_[i], labels_[i]
        thres_ = pred_.sum() * 2.0 / pred_.size

        binari_ = np.zeros(shape=pred_.shape, dtype=np.uint8)
        binari_[np.where(pred_ >= thres_)] = 1

        label_ = label_.astype(np.uint8)
        matched_ = np.multiply(binari_, label_)

        TP = matched_.sum()
        TP_FP = binari_.sum()
        TP_FN = label_.sum()
        prec = (TP + 1e-6) / (TP_FP + 1e-6)
        recall = (TP + 1e-6) / (TP_FN + 1e-6)
        prec_list.append(prec)
        recall_list.append(recall)
    return prec_list, recall_list


def decode_segmap(label_mask):
    r = label_mask.copy()
    g = label_mask.copy()
    b = label_mask.copy()
    rgb = np.zeros((label_mask.shape[0], label_mask.shape[1], 3))
    rgb[:, :, 0] = r * 255.0
    rgb[:, :, 1] = g * 255.0
    rgb[:, :, 2] = b * 255.0
    rgb = np.rint(rgb).astype(np.uint8)
    return rgb


def decode_seg_map_sequence(label_masks):
    assert (label_masks.ndim == 3 or label_masks.ndim == 4)
    if label_masks.ndim == 4:
        label_masks = label_masks.squeeze(1)
    assert (label_masks.ndim == 3)
    rgb_masks = []
    for i in range(label_masks.shape[0]):
        rgb_mask = decode_segmap(label_masks[i])
        rgb_masks.append(rgb_mask)
    rgb_masks = torch.from_numpy(np.array(rgb_masks).transpose([0, 3, 1, 2]))
    return rgb_masks


def get_iou(pred, gt):
    pred = np.asarray(pred.detach().cpu()).flatten()
    pred = np.around(pred)
    gt = np.asarray(gt.detach().cpu()).flatten()
    iou = jaccard_score(y_pred=pred, y_true=gt)
    return iou


def cal_iou(pred, gt, n_classes):
    pred = torch.argmax(pred, dim=1)
    assert len(pred.shape) == 3
    total_iou = 0.0
    for i in range(len(pred)):
        pred_tmp = pred[i]
        gt_tmp = gt[i]
        intersect = [0] * n_classes
        union = [0] * n_classes
        for j in range(n_classes):
            match = (pred_tmp == j).float() + (gt_tmp == j).float()
            it = torch.sum(match == 2).item()
            un = torch.sum(match > 0).item()
            intersect[j] += it
            union[j] += un
        iou = []
        for k in range(n_classes):
            if union[k] == 0:
                continue
            iou.append(intersect[k] / union[k])
        img_iou = (sum(iou) / len(iou))
        total_iou += img_iou
    return total_iou
