# Supplementary material for: RTS-Net: thyroid nodule segmentation network integrating dual-path attention and graph convolution
Source: Front Med (Lausanne). 2026 Apr 13;13:1785796. doi: 10.3389/fmed.2026.1785796 (PMC13111076; doi:10.3389/fmed.2026.1785796)
Supplement: Supplementary file 2 [file Data_Sheet_2.zip › RTSNet/eval.py]

import argparse
import os
import time
from lib.networks import *
import cv2
import numpy as np
import torch
import torch.nn.functional as F
from torch.autograd import Variable
from torch.utils.data import DataLoader
from torchvision import transforms
from tqdm import tqdm

from dataloaders import custom_transforms as trforms
# Dataloaders includes
from dataloaders import tn3k, ddti, tg3k, dataset
from dataloaders import utils
from dataloaders.dataset import *

# Custom includes
from visualization.metrics import Metrics, evaluate
from model.deeplab_v3_plus import Deeplabv3plus
from model.fcn import FCN8s
from model.mtnet import MTNet
from model.segnet import SegNet
from model.trfe import TRFENet
from model.trfe1 import TRFENet1
from model.trfe2 import TRFENet2
from model.trfeplus import ImprovedTRFEPLUS
from model.unet import Unet
from model.transunet.vit_seg_modeling import VisionTransformer as ViT_seg
from model.transunet.vit_seg_modeling import CONFIGS as CONFIGS_ViT_seg
from model.cpfnet import CPFNet
from model.sgunet import SGUNet


def get_arguments():
    parser = argparse.ArgumentParser()
    parser.add_argument('-gpu', type=str, default='0')
    parser.add_argument('-model_name', type=str,
                        default='PVT_GCASCADE')  # unet, mtnet, segnet, deeplab-resnet50, fcn, trfe, trfe1, trfe2
    parser.add_argument('-num_classes', type=int, default=1)
    parser.add_argument('-input_size', type=int, default=224)
    parser.add_argument('-output_stride', type=int, default=16)
    parser.add_argument('-load_path', type=str, default='./run/PVT_GCASCADE/fold0/PVT_GCASCADE_best.pth')
    parser.add_argument('-save_dir', type=str, default='./results')
    parser.add_argument('-test_dataset', type=str, default='hospital')
    parser.add_argument('-test_fold', type=str, default='test')
    parser.add_argument('-fold', type=int, default=0)
    # 添加注意力热图保存参数
    parser.add_argument('--save_attention', action='store_true', default=True, help='是否保存注意力热图')
    parser.add_argument('--attention_alpha', type=float, default=0.5, help='注意力热图叠加透明度')
    ## for transunet
    parser.add_argument('--n_skip', type=int, default=3, help='using number of skip-connect, default is 3')
    parser.add_argument('--vit_patches_size', type=int, default=16, help='vit_patches_size, default is 16')
    return parser.parse_args()


def create_attention_on_segmentation(segmentation_map, attention_map, alpha=0.5):
    """
    在分割结果上叠加注意力热图
    Args:
        segmentation_map: 分割结果 [H, W] 0-255 uint8
        attention_map: 注意力图 [H, W] 0-1 float
        alpha: 热图透明度
    Returns:
        combined: 叠加后的图像
        heatmap: 纯热图
    """
    # 将分割结果转换为彩色图像（绿色）
    seg_color = np.zeros((segmentation_map.shape[0], segmentation_map.shape[1], 3), dtype=np.uint8)
    seg_color[segmentation_map > 0] = [0, 255, 0]  # 绿色分割结果

    # 归一化注意力图
    attention_map = (attention_map - attention_map.min()) / (attention_map.max() - attention_map.min() + 1e-8)

    # 应用颜色映射到注意力图（红色）
    heatmap = cv2.applyColorMap(np.uint8(255 * attention_map), cv2.COLORMAP_JET)
    heatmap = cv2.cvtColor(heatmap, cv2.COLOR_BGR2RGB)

    # 创建叠加图像
    combined = seg_color.copy()

    # 只在分割区域内叠加注意力热图
    mask = segmentation_map > 0
    for c in range(3):
        combined[:, :, c] = np.where(
            mask,
            (alpha * heatmap[:, :, c] + (1 - alpha) * seg_color[:, :, c]).astype(np.uint8),
            combined[:, :, c]
        )

    return combined, heatmap


def main(args):
    # FIXME add other models
    if 'deeplab' in args.model_name:
        if 'resnet101' in args.model_name:
            net = Deeplabv3plus(nInputChannels=3, n_classes=args.num_classes, os=args.output_stride,
                                backbone_type='resnet101')
        elif 'resnet50' in args.model_name:
            net = Deeplabv3plus(nInputChannels=3, n_classes=args.num_classes, os=args.output_stride,
                                backbone_type='resnet50')
        elif 'resnet34' in args.model_name:
            net = Deeplabv3plus(nInputChannels=3, n_classes=args.num_classes, os=args.output_stride,
                                backbone_type='resnet34')
    elif 'unet' == args.model_name:
        net = Unet(in_ch=3, out_ch=1)
    elif 'trfe' in args.model_name:
        if args.model_name == 'trfe':
            net = TRFENet(in_ch=3, out_ch=1)
        elif args.model_name == 'trfe1':
            net = TRFENet1(in_ch=3, out_ch=1)
        elif args.model_name == 'trfe2':
            net = TRFENet2(in_ch=3, out_ch=1)
        elif args.model_name == 'trfeplus':
            net = TRFEPLUS(in_ch=3, out_ch=1)
    elif 'fcn' in args.model_name:
        net = FCN8s(1)
    elif 'mtnet' in args.model_name:
        net = MTNet(in_ch=3, out_ch=1)
    elif 'segnet' in args.model_name:
        net = SegNet(input_channels=3, output_channels=1)
    elif 'ViT' in args.model_name:
        config_vit = CONFIGS_ViT_seg[args.model_name]
        config_vit.n_classes = args.num_classes
        config_vit.n_skip = args.n_skip  # 这里的n_skip含义不明,R50为3,别的用0
        if args.model_name.find('R50') != -1:
            config_vit.patches.grid = (
                int(args.input_size / args.vit_patches_size), int(args.input_size / args.vit_patches_size))
        net = ViT_seg(config_vit, img_size=args.input_size, num_classes=config_vit.n_classes)
    elif 'cpfnet' in args.model_name:
        net = CPFNet(args.num_classes)
    elif 'sgunet' == args.model_name:
        net = SGUNet(n_classes=args.num_classes)
    elif args.model_name == 'ImprovedTRFEPLUS':
        net = ImprovedTRFEPLUS(in_ch=3, out_ch=1)
    elif 'PVT_GCASCADE' in args.model_name:
        net = PVT_GCASCADE(n_class=args.num_classes)

    else:
        raise NotImplementedError
    net.load_state_dict(torch.load(args.load_path))
    net.cuda(1)

    composed_transforms_ts = transforms.Compose([
        trforms.FixedResize(size=(args.input_size, args.input_size)),
        trforms.Normalize(mean=(0.485, 0.456, 0.406), std=(0.229, 0.224, 0.225)),
        trforms.ToTensor()])

    if args.test_dataset == 'TN3K':
        test_data = tn3k.TN3K(mode='test', transform=composed_transforms_ts, return_size=True)
    if args.test_dataset == 'DDTI':
        test_data = ddti.DDTI(transform=composed_transforms_ts, return_size=True)
    if args.test_dataset == 'TG3K':
        test_data = (tg3k.TG3K(mode='test', transform=composed_transforms_ts, return_size=True))
    elif args.test_dataset == 'hospital':
        train_data, val_data = hospital.create_split(
            root='./data/hospital',
            train_ratio=0.7,
            random_seed=42,
            transform=composed_transforms_ts,
            return_size=True
        )
        test_data = val_data
    save_dir = args.save_dir + os.sep + args.test_fold + '-' + args.test_dataset + os.sep + args.model_name + os.sep + 'fold' + str(
        args.fold) + os.sep
    testloader = DataLoader(test_data, batch_size=1, shuffle=False, num_workers=0)
    num_iter_ts = len(testloader)

    if not os.path.exists(save_dir):
        os.makedirs(save_dir)
    # 创建注意力热图保存目录
    attention_dir = os.path.join(save_dir, 'attention_on_segmentation')
    if args.save_attention and not os.path.exists(attention_dir):
        os.makedirs(attention_dir)

    net.cuda(1)
    net.eval()
    with torch.no_grad():
        all_start = time.time()
        metrics = Metrics(['precision', 'recall', 'specificity', 'F1_score', 'auc', 'acc', 'iou', 'dice', 'mae', 'hd'])
        total_iou = 0
        total_cost_time = 0
        for sample_batched in tqdm(testloader):
            inputs, labels, label_name, size = sample_batched['image'], sample_batched['label'], sample_batched.get(
                'label_name'), sample_batched['size']

            labels = labels.cuda(1)
            inputs = inputs.cuda(1)

            # 获取注意力图（假设模型有返回注意力机制）
            attention_maps = None
            if 'trfe' in args.model_name or 'mtnet' in args.model_name or args.model_name == 'ImprovedTRFEPLUS':
                if 'ImprovedTRFEPLUS' in args.model_name:
                    start = time.time()
                    nodule_pred, gland_pred, attention_maps = net.forward(inputs)
                    cost_time = time.time() - start
                else:
                    start = time.time()
                    nodule_pred, gland_pred, attention_maps = net.forward(inputs)
                    cost_time = time.time() - start
                gland_pred = torch.sigmoid(gland_pred)
            elif 'cpfnet' in args.model_name:
                start = time.time()
                nodule_pred, attention_maps = net(inputs)
                cost_time = time.time() - start
            else:
                start = time.time()
                outputs = net.forward(inputs)
                if isinstance(outputs, tuple) and len(outputs) > 1:
                    nodule_pred, attention_maps = outputs[0], outputs[1]
                else:
                    nodule_pred = outputs
                    attention_maps = None
                # 如果是多尺度输出，合并它们
                if isinstance(nodule_pred, list) and len(nodule_pred) == 4:
                    nodule_pred = nodule_pred[0] + nodule_pred[1] + nodule_pred[2] + nodule_pred[3]
                cost_time = time.time() - start

            prob_pred = torch.sigmoid(nodule_pred)
            iou = utils.get_iou(prob_pred, labels)
            _precision, _recall, _specificity, _f1, _auc, _acc, _iou, _dice, _mae, _hd = evaluate(prob_pred, labels)
            metrics.update(recall=_recall, specificity=_specificity, precision=_precision,
                           F1_score=_f1, acc=_acc, iou=_iou, mae=_mae, dice=_dice, hd=_hd, auc=_auc)

            total_iou += iou
            total_cost_time += cost_time

            shape = (size[0, 0], size[0, 1])
            prob_pred = F.interpolate(prob_pred, size=shape, mode='bilinear', align_corners=True).cpu().data
            save_data = prob_pred[0]
            save_png = save_data[0].numpy()
            save_saliency = save_png * 255
            save_saliency = save_saliency.astype(np.uint8)

            save_png = np.round(save_png)
            save_png = save_png * 255
            save_png = save_png.astype(np.uint8)
            save_path = save_dir + label_name[0]
            if not os.path.exists(save_path[:save_path.rfind('/')]):
                os.makedirs(save_path[:save_path.rfind('/')])
            save_path_s = save_dir + 's' + label_name[0]
            cv2.imwrite(save_path_s, save_saliency)
            cv2.imwrite(save_dir + label_name[0], save_png)

            # 在分割结果上叠加注意力热图
            if args.save_attention and attention_maps is not None:
                # 处理注意力图
                if isinstance(attention_maps, list):
                    # 如果有多个注意力图，取最后一个或进行融合
                    attention_map = attention_maps[-1]
                else:
                    attention_map = attention_maps

                # 调整注意力图大小
                if len(attention_map.shape) == 4:  # [B, C, H, W]
                    attention_map = attention_map[0].mean(dim=0)  # 取第一个样本，通道平均
                elif len(attention_map.shape) == 3:  # [B, H, W]
                    attention_map = attention_map[0]

                # 上采样到原始图像大小
                attention_map = F.interpolate(
                    attention_map.unsqueeze(0).unsqueeze(0),
                    size=shape,
                    mode='bilinear',
                    align_corners=True
                )[0, 0].cpu().numpy()

                # 在分割结果上创建注意力热图
                combined_seg_att, heatmap = create_attention_on_segmentation(
                    save_png, attention_map, alpha=args.attention_alpha
                )

                # 保存叠加了注意力热图的分割结果
                base_name = os.path.splitext(label_name[0])[0]
                seg_attention_path = os.path.join(attention_dir, f'{base_name}_seg_attention.png')

                cv2.imwrite(seg_attention_path, cv2.cvtColor(combined_seg_att, cv2.COLOR_RGB2BGR))

    print(args.model_name)
    metrics_result = metrics.mean(len(testloader))
    print("Test Result:")
    print(
        'recall: %.4f, specificity: %.4f, precision: %.4f, F1_score:%.4f, acc: %.4f, iou: %.4f, mae: %.4f, dice: %.4f, hd: %.4f, auc: %.4f'
        % (metrics_result['recall'], metrics_result['specificity'], metrics_result['precision'],
           metrics_result['F1_score'],
           metrics_result['acc'], metrics_result['iou'], metrics_result['mae'], metrics_result['dice'],
           metrics_result['hd'], metrics_result['auc']))
    print("total_cost_time:", total_cost_time)
    print("loop_cost_time:", time.time() - all_start)
    evaluation_dir = os.path.sep.join([args.save_dir, 'metrics', args.test_fold + '-' + args.test_dataset + '/'])
    if not os.path.exists(evaluation_dir):
        os.makedirs(evaluation_dir)

    metrics_result['inference_time'] = total_cost_time / len(testloader)
    values_txt = str(args.fold) + '\t'
    for k, v in metrics_result.items():
        if k != 'mae' or k != 'hd':
            v = 100 * v
        values_txt += '%.2f' % v + '\t'
    text = values_txt + '\n'
    save_path = evaluation_dir + args.model_name + '.txt'
    with open(save_path, 'a+') as f:
        f.write(text)
    print(f'metrics saved in {save_path}')
    print("------------------------------------------------------------------")


if __name__ == '__main__':
    args = get_arguments()
    main(args)
