# Supplementary material for: RTS-Net: thyroid nodule segmentation network integrating dual-path attention and graph convolution
Source: Front Med (Lausanne). 2026 Apr 13;13:1785796. doi: 10.3389/fmed.2026.1785796 (PMC13111076; doi:10.3389/fmed.2026.1785796)
Supplement: Supplementary file 2 [file Data_Sheet_2.zip › RTSNet/lib/decoders.py]

import torch
import torch.nn as nn
import torch.nn.functional as F

from torch.nn import init

import math
from PIL import Image
import cv2
import numpy as np
import seaborn as sns
import matplotlib.pyplot as plt
import scipy.misc

from lib.gcn_lib import Grapher as GCB


class UCB(nn.Module):
    def __init__(self, ch_in, ch_out, kernel_size=3, stride=1, padding=1, groups=1, activation='relu'):
        super(UCB, self).__init__()

        if (activation == 'leakyrelu'):
            self.activation = nn.LeakyReLU(negative_slope=0.2, inplace=True)
        elif (activation == 'gelu'):
            self.activation = nn.GELU()
        elif (activation == 'relu6'):
            self.activation = nn.ReLU6(inplace=True)
        elif (activation == 'hardswish'):
            self.activation = nn.Hardswish(inplace=True)
        else:
            self.activation = nn.ReLU(inplace=True)

        self.up = nn.Sequential(
            nn.Upsample(scale_factor=2),
            nn.Conv2d(ch_in, ch_in, kernel_size=kernel_size, stride=stride, padding=padding, groups=groups, bias=True),
            nn.BatchNorm2d(ch_in),
            self.activation,
            nn.Conv2d(ch_in, ch_out, kernel_size=1, stride=1, padding=0, bias=True),
        )

    def forward(self, x):
        x = self.up(x)
        return x


class EfficientAttention(nn.Module):
    """
    input  -> x:[B, D, H, W]
    output ->   [B, D, H, W]

    in_channels:    int -> Embedding Dimension
    key_channels:   int -> Key Embedding Dimension,   Best: (in_channels)
    value_channels: int -> Value Embedding Dimension, Best: (in_channels or in_channels//2)
    head_count:     int -> It divides the embedding dimension by the head_count and process each part individually

    Conv2D # of Params:  ((k_h * k_w * C_in) + 1) * C_out)
    """

    def __init__(self, in_channels, key_channels, value_channels, head_count=1):
        super().__init__()
        self.in_channels = in_channels
        self.key_channels = key_channels
        self.head_count = head_count
        self.value_channels = value_channels

        self.keys = nn.Conv2d(in_channels, key_channels, 1)
        self.queries = nn.Conv2d(in_channels, key_channels, 1)
        self.values = nn.Conv2d(in_channels, value_channels, 1)
        self.reprojection = nn.Conv2d(value_channels, in_channels, 1)

    def forward(self, input_):
        n, _, h, w = input_.size()

        keys = self.keys(input_).reshape((n, self.key_channels, h * w))
        queries = self.queries(input_).reshape(n, self.key_channels, h * w)
        values = self.values(input_).reshape((n, self.value_channels, h * w))

        head_key_channels = self.key_channels // self.head_count
        head_value_channels = self.value_channels // self.head_count

        attended_values = []
        for i in range(self.head_count):
            key = F.softmax(keys[:, i * head_key_channels: (i + 1) * head_key_channels, :], dim=2)

            query = F.softmax(queries[:, i * head_key_channels: (i + 1) * head_key_channels, :], dim=1)

            value = values[:, i * head_value_channels: (i + 1) * head_value_channels, :]

            context = key @ value.transpose(1, 2)  # dk*dv
            attended_value = (context.transpose(1, 2) @ query).reshape(n, head_value_channels, h, w)  # n*dv
            attended_values.append(attended_value)

        aggregated_values = torch.cat(attended_values, dim=1)
        attention = self.reprojection(aggregated_values)

        return attention


class ChannelAttention(nn.Module):
    """
    Input -> x: [B, N, C]
    Output -> [B, N, C]
    """

    def __init__(self, dim, num_heads=8, qkv_bias=False, attn_drop=0, proj_drop=0):
        super().__init__()
        self.num_heads = num_heads
        self.temperature = nn.Parameter(torch.ones(num_heads, 1, 1))

        self.qkv = nn.Linear(dim, dim * 3, bias=qkv_bias)
        self.attn_drop = nn.Dropout(attn_drop)
        self.proj = nn.Linear(dim, dim)
        self.proj_drop = nn.Dropout(proj_drop)

    def forward(self, x):
        """x: [B, N, C]"""
        B, N, C = x.shape
        qkv = self.qkv(x).reshape(B, N, 3, self.num_heads, C // self.num_heads)
        qkv = qkv.permute(2, 0, 3, 1, 4)
        q, k, v = qkv[0], qkv[1], qkv[2]  # make torchscript happy (cannot use tensor as tuple)

        q = q.transpose(-2, -1)
        k = k.transpose(-2, -1)
        v = v.transpose(-2, -1)

        q = F.normalize(q, dim=-1)
        k = F.normalize(k, dim=-1)

        attn = (q @ k.transpose(-2, -1)) * self.temperature
        # -------------------
        attn = attn.softmax(dim=-1)
        attn = self.attn_drop(attn)

        x = (attn @ v).permute(0, 3, 1, 2).reshape(B, N, C)
        # ------------------
        x = self.proj(x)
        x = self.proj_drop(x)

        return x


class EfficientChannelAttention(nn.Module):
    """
    串行组合EfficientAttention和ChannelAttention
    输入 -> x: [B, C, H, W]
    输出 -> [B, C, H, W]
    """

    def __init__(self, in_channels, key_channels, value_channels, head_count=1,
                 qkv_bias=False, attn_drop=0, proj_drop=0):
        super().__init__()

        # EfficientAttention模块
        self.efficient_attention = EfficientAttention(
            in_channels=in_channels,
            key_channels=key_channels,
            value_channels=value_channels,
            head_count=head_count
        )

        # ChannelAttention模块
        self.channel_attention = ChannelAttention(
            dim=in_channels,
            num_heads=head_count,
            qkv_bias=qkv_bias,
            attn_drop=attn_drop,
            proj_drop=proj_drop
        )

        self.in_channels = in_channels

    def forward(self, x):
        """
        输入: [B, C, H, W]
        输出: [B, C, H, W]
        """
        # 保存原始形状
        B, C, H, W = x.shape

        # 1. 先通过EfficientAttention (保持BCHW格式)
        x = self.efficient_attention(x)

        # 2. 将BCHW转换为BNC格式用于ChannelAttention
        x_reshape = x.reshape(B, C, H * W).permute(0, 2, 1)  # [B, H*W, C]

        # 3. 通过ChannelAttention
        x_attention = self.channel_attention(x_reshape)  # [B, H*W, C]

        # 4. 将BNC转换回BCHW格式
        x_out = x_attention.permute(0, 2, 1).reshape(B, C, H, W)  # [B, C, H, W]

        return x_out


class GCASCADE(nn.Module):
    def __init__(self, channels=[512, 320, 128, 64], drop_path_rate=0.0, img_size=224, k=11, padding=5, conv='mr',
                 gcb_act='gelu', activation='relu'):
        super(GCASCADE, self).__init__()

        #  Up-convolution block (UCB) parameters
        self.ucb_ks = 3
        self.ucb_pad = 1
        self.ucb_stride = 1
        self.activation = activation

        #  Graph convolution block (GCB) parameters
        self.padding = padding
        self.k = k  # neighbor num (default:9)
        self.conv = conv  # graph conv layer {edge, mr, sage, gin} # default mr
        self.gcb_act = gcb_act  # activation layer for graph convolution block {relu, prelu, leakyrelu, gelu, hswish}
        self.gcb_norm = 'batch'  # batch or instance normalization for graph convolution block {batch, instance}
        self.bias = True  # bias of conv layer True or False
        self.dropout = 0.0  # dropout rate
        self.use_dilation = True  # use dilated knn or not
        self.epsilon = 0.2  # stochastic epsilon for gcn
        self.use_stochastic = False  # stochastic for gcn, True or False
        self.drop_path = drop_path_rate
        self.reduce_ratios = [1, 1, 4, 2]
        self.dpr = [self.drop_path, self.drop_path, self.drop_path, self.drop_path]  # stochastic depth decay rule
        self.num_knn = [self.k, self.k, self.k, self.k]  # number of knn's k
        self.max_dilation = 18 // max(self.num_knn)
        self.HW = img_size // 4 * img_size // 4

        self.gcb4 = nn.Sequential(
            GCB(channels[0], self.num_knn[0], min(0 // 4 + 1, self.max_dilation), self.conv, self.gcb_act,
                self.gcb_norm,
                self.bias, self.use_stochastic, self.epsilon, self.reduce_ratios[0], n=self.HW // (4 * 4 * 4),
                drop_path=self.dpr[0],
                relative_pos=True, padding=self.padding),
            )

        self.ucb3 = UCB(ch_in=channels[0], ch_out=channels[1], kernel_size=self.ucb_ks, stride=self.ucb_stride,
                        padding=self.ucb_pad, groups=channels[0], activation=self.activation)
        self.gcb3 = nn.Sequential(
            GCB(channels[1], self.num_knn[1], min(3 // 4 + 1, self.max_dilation), self.conv, self.gcb_act,
                self.gcb_norm,
                self.bias, self.use_stochastic, self.epsilon, self.reduce_ratios[1], n=self.HW // (4 * 4),
                drop_path=self.dpr[1],
                relative_pos=True, padding=self.padding),
            )

        self.ucb2 = UCB(ch_in=channels[1], ch_out=channels[2], kernel_size=self.ucb_ks, stride=self.ucb_stride,
                        padding=self.ucb_pad, groups=channels[1], activation=self.activation)
        self.gcb2 = nn.Sequential(
            GCB(channels[2], self.num_knn[2], min(8 // 4 + 1, self.max_dilation), self.conv, self.gcb_act,
                self.gcb_norm,
                self.bias, self.use_stochastic, self.epsilon, self.reduce_ratios[2], n=self.HW // (4),
                drop_path=self.dpr[2],
                relative_pos=True, padding=self.padding),
            )

        self.ucb1 = UCB(ch_in=channels[2], ch_out=channels[3], kernel_size=self.ucb_ks, stride=self.ucb_stride,
                        padding=self.ucb_pad, groups=channels[2], activation=self.activation)
        self.gcb1 = nn.Sequential(
            GCB(channels[3], self.num_knn[3], min(11 // 4 + 1, self.max_dilation), self.conv, self.gcb_act,
                self.gcb_norm,
                self.bias, self.use_stochastic, self.epsilon, self.reduce_ratios[3], n=self.HW, drop_path=self.dpr[3],
                relative_pos=True, padding=self.padding),
            )

        # 用EfficientChannelAttention替换SPA
        self.eca4 = EfficientChannelAttention(
            in_channels=channels[0],
            key_channels=channels[0],
            value_channels=channels[0],
            head_count=8
        )
        self.eca3 = EfficientChannelAttention(
            in_channels=channels[1],
            key_channels=channels[1],
            value_channels=channels[1],
            head_count=8
        )
        self.eca2 = EfficientChannelAttention(
            in_channels=channels[2],
            key_channels=channels[2],
            value_channels=channels[2],
            head_count=8
        )
        self.eca1 = EfficientChannelAttention(
            in_channels=channels[3],
            key_channels=channels[3],
            value_channels=channels[3],
            head_count=8
        )

    def forward(self, x, skips):
        # GCAM4
        d4 = self.gcb4(x)
        d4 = self.eca4(d4) + d4  # 使用ECA并添加残差连接

        # UCB3
        d3 = self.ucb3(d4)

        # Aggregation 3
        d3 = d3 + skips[0]  # torch.cat((skips[0],d3),dim=1)

        # GCAM3
        d3 = self.gcb3(d3)
        d3 = self.eca3(d3) + d3  # 使用ECA并添加残差连接

        # UCB2
        d2 = self.ucb2(d3)

        # Aggregation 2
        d2 = d2 + skips[1]  # torch.cat((skips[1],d2),dim=1)

        # GCAM2
        d2 = self.gcb2(d2)
        d2 = self.eca2(d2) + d2  # 使用ECA并添加残差连接

        # UCB1
        d1 = self.ucb1(d2)

        # Aggregation 1
        d1 = d1 + skips[2]  # torch.cat((skips[2],d1),dim=1)

        # GCAM1
        d1 = self.gcb1(d1)
        d1 = self.eca1(d1) + d1  # 使用ECA并添加残差连接

        return d4, d3, d2, d1


class GCASCADE_Cat(nn.Module):
    def __init__(self, channels=[512, 320, 128, 64], drop_path_rate=0.0, img_size=224, k=11, padding=5, conv='mr',
                 gcb_act='gelu', activation='relu'):
        super(GCASCADE_Cat, self).__init__()

        #  Up-convolution block (UCB) parameters
        self.ucb_ks = 3
        self.ucb_pad = 1
        self.ucb_stride = 1
        self.activation = activation

        #  Graph convolution block (GCB) parameters
        self.padding = padding
        self.k = k  # neighbor num (default:9)
        self.conv = conv  # graph conv layer {edge, mr, sage, gin} # default mr
        self.gcb_act = gcb_act  # activation layer for graph convolution block {relu, prelu, leakyrelu, gelu, hswish}
        self.gcb_norm = 'batch'  # batch or instance normalization for graph convolution block {batch, instance}
        self.bias = True  # bias of conv layer True or False
        self.dropout = 0.0  # dropout rate
        self.use_dilation = True  # use dilated knn or not
        self.epsilon = 0.2  # stochastic epsilon for gcn
        self.use_stochastic = False  # stochastic for gcn, True or False
        self.drop_path = drop_path_rate
        self.reduce_ratios = [1, 1, 4, 2]
        self.dpr = [self.drop_path, self.drop_path, self.drop_path, self.drop_path]  # stochastic depth decay rule
        self.num_knn = [self.k, self.k, self.k, self.k]  # number of knn's k
        self.max_dilation = 18 // max(self.num_knn)
        self.HW = img_size // 4 * img_size // 4

        self.gcb4 = nn.Sequential(
            GCB(channels[0], self.num_knn[0], min(0 // 4 + 1, self.max_dilation), self.conv, self.gcb_act,
                self.gcb_norm,
                self.bias, self.use_stochastic, self.epsilon, self.reduce_ratios[0], n=self.HW // (4 * 4 * 4),
                drop_path=self.dpr[0],
                relative_pos=True, padding=self.padding),
            )

        self.ucb3 = UCB(ch_in=channels[0], ch_out=channels[1], kernel_size=self.ucb_ks, stride=self.ucb_stride,
                        padding=self.ucb_pad, groups=channels[0], activation=self.activation)
        self.gcb3 = nn.Sequential(
            GCB(channels[1] * 2, self.num_knn[1], min(3 // 4 + 1, self.max_dilation), self.conv, self.gcb_act,
                self.gcb_norm,
                self.bias, self.use_stochastic, self.epsilon, self.reduce_ratios[1], n=self.HW // (4 * 4),
                drop_path=self.dpr[1],
                relative_pos=True, padding=self.padding),
            )

        self.ucb2 = UCB(ch_in=channels[1] * 2, ch_out=channels[2], kernel_size=self.ucb_ks, stride=self.ucb_stride,
                        padding=self.ucb_pad, groups=channels[1], activation=self.activation)
        self.gcb2 = nn.Sequential(
            GCB(channels[2] * 2, self.num_knn[2], min(8 // 4 + 1, self.max_dilation), self.conv, self.gcb_act,
                self.gcb_norm,
                self.bias, self.use_stochastic, self.epsilon, self.reduce_ratios[2], n=self.HW // (4),
                drop_path=self.dpr[2],
                relative_pos=True, padding=self.padding),
            )

        self.ucb1 = UCB(ch_in=channels[2] * 2, ch_out=channels[3], kernel_size=self.ucb_ks, stride=self.ucb_stride,
                        padding=self.ucb_pad, groups=channels[2], activation=self.activation)
        self.gcb1 = nn.Sequential(
            GCB(channels[3] * 2, self.num_knn[3], min(11 // 4 + 1, self.max_dilation), self.conv, self.gcb_act,
                self.gcb_norm,
                self.bias, self.use_stochastic, self.epsilon, self.reduce_ratios[3], n=self.HW, drop_path=self.dpr[3],
                relative_pos=True, padding=self.padding),
            )

        # 用EfficientChannelAttention替换SPA
        self.eca4 = EfficientChannelAttention(
            in_channels=channels[0],
            key_channels=channels[0],
            value_channels=channels[0],
            head_count=8
        )
        self.eca3 = EfficientChannelAttention(
            in_channels=channels[1] * 2,  # 注意：在Cat版本中通道数翻倍
            key_channels=channels[1] * 2,
            value_channels=channels[1] * 2,
            head_count=8
        )
        self.eca2 = EfficientChannelAttention(
            in_channels=channels[2] * 2,  # 注意：在Cat版本中通道数翻倍
            key_channels=channels[2] * 2,
            value_channels=channels[2] * 2,
            head_count=8
        )
        self.eca1 = EfficientChannelAttention(
            in_channels=channels[3] * 2,  # 注意：在Cat版本中通道数翻倍
            key_channels=channels[3] * 2,
            value_channels=channels[3] * 2,
            head_count=8
        )

    def forward(self, x, skips):
        # GCAM4
        d4 = self.gcb4(x)
        d4 = self.eca4(d4) + d4  # 使用ECA并添加残差连接

        # UCB3
        d3 = self.ucb3(d4)

        # Aggregation 3
        d3 = torch.cat((skips[0], d3), dim=1)

        # GCAM3
        d3 = self.gcb3(d3)
        d3 = self.eca3(d3) + d3  # 使用ECA并添加残差连接

        # ucb2
        d2 = self.ucb2(d3)

        # Aggregation 2
        d2 = torch.cat((skips[1], d2), dim=1)

        # GCAM2
        d2 = self.gcb2(d2)
        d2 = self.eca2(d2) + d2  # 使用ECA并添加残差连接

        # ucb1
        d1 = self.ucb1(d2)

        # Aggregation 1
        d1 = torch.cat((skips[2], d1), dim=1)

        # GCAM1
        d1 = self.gcb1(d1)
        d1 = self.eca1(d1) + d1  # 使用ECA并添加残差连接

        return d4, d3, d2, d1
