# Supplementary material for: RTS-Net: thyroid nodule segmentation network integrating dual-path attention and graph convolution
Source: Front Med (Lausanne). 2026 Apr 13;13:1785796. doi: 10.3389/fmed.2026.1785796 (PMC13111076; doi:10.3389/fmed.2026.1785796)
Supplement: Supplementary file 2 [file Data_Sheet_2.zip › RTSNet/lib/gcn_lib/__init__.py]

# 2022.06.17-Changed for building ViG model
#            Huawei Technologies Co., Ltd. <foss@huawei.com>
from .torch_nn import *
from .torch_edge import *
from .torch_vertex import *
