# Supplementary material for: RTS-Net: thyroid nodule segmentation network integrating dual-path attention and graph convolution
Source: Front Med (Lausanne). 2026 Apr 13;13:1785796. doi: 10.3389/fmed.2026.1785796 (PMC13111076; doi:10.3389/fmed.2026.1785796)
Supplement: Supplementary file 2 [file Data_Sheet_2.zip › RTSNet/lib/models_timm/efficientnet_blocks.py]

""" EfficientNet, MobileNetV3, etc Blocks

Hacked together by / Copyright 2019, Ross Wightman
"""
import math

import torch
import torch.nn as nn
from torch.nn import functional as F

from .layers import create_conv2d, DropPath, make_divisible, create_act_layer, get_norm_act_layer

__all__ = [
    'SqueezeExcite', 'ConvBnAct', 'DepthwiseSeparableConv', 'InvertedResidual', 'CondConvResidual', 'EdgeResidual']


def num_groups(group_size, channels):
    if not group_size:  # 0 or None
        return 1  # normal conv with 1 group
    else:
        # NOTE group_size == 1 -> depthwise conv
        assert channels % group_size == 0
        return channels // group_size


class SqueezeExcite(nn.Module):
    """ Squeeze-and-Excitation w/ specific features for EfficientNet/MobileNet family

    Args:
        in_chs (int): input channels to layer
        rd_ratio (float): ratio of squeeze reduction
        act_layer (nn.Module): activation layer of containing block
        gate_layer (Callable): attention gate function
        force_act_layer (nn.Module): override block's activation fn if this is set/bound
        rd_round_fn (Callable): specify a fn to calculate rounding of reduced chs
    """

    def __init__(
            self, in_chs, rd_ratio=0.25, rd_channels=None, act_layer=nn.ReLU,
            gate_layer=nn.Sigmoid, force_act_layer=None, rd_round_fn=None):
        super(SqueezeExcite, self).__init__()
        if rd_channels is None:
            rd_round_fn = rd_round_fn or round
            rd_channels = rd_round_fn(in_chs * rd_ratio)
        act_layer = force_act_layer or act_layer
        self.conv_reduce = nn.Conv2d(in_chs, rd_channels, 1, bias=True)
        self.act1 = create_act_layer(act_layer, inplace=True)
        self.conv_expand = nn.Conv2d(rd_channels, in_chs, 1, bias=True)
        self.gate = create_act_layer(gate_layer)

    def forward(self, x):
        x_se = x.mean((2, 3), keepdim=True)
        x_se = self.conv_reduce(x_se)
        x_se = self.act1(x_se)
        x_se = self.conv_expand(x_se)
        return x * self.gate(x_se)


class ConvBnAct(nn.Module):
    """ Conv + Norm Layer + Activation w/ optional skip connection
    """
    def __init__(
            self, in_chs, out_chs, kernel_size, stride=1, dilation=1, group_size=0, pad_type='',
            skip=False, act_layer=nn.ReLU, norm_layer=nn.BatchNorm2d, drop_path_rate=0.):
        super(ConvBnAct, self).__init__()
        norm_act_layer = get_norm_act_layer(norm_layer, act_layer)
        groups = num_groups(group_size, in_chs)
        self.has_skip = skip and stride == 1 and in_chs == out_chs

        self.conv = create_conv2d(
            in_chs, out_chs, kernel_size, stride=stride, dilation=dilation, groups=groups, padding=pad_type)
        self.bn1 = norm_act_layer(out_chs, inplace=True)
        self.drop_path = DropPath(drop_path_rate) if drop_path_rate else nn.Identity()

    def feature_info(self, location):
        if location == 'expansion':  # output of conv after act, same as block coutput
            return dict(module='bn1', hook_type='forward', num_chs=self.conv.out_channels)
        else:  # location == 'bottleneck', block output
            return dict(module='', hook_type='', num_chs=self.conv.out_channels)

    def forward(self, x):
        shortcut = x
        x = self.conv(x)
        x = self.bn1(x)
        if self.has_skip:
            x = self.drop_path(x) + shortcut
        return x


class DepthwiseSeparableConv(nn.Module):
    """ DepthwiseSeparable block
    Used for DS convs in MobileNet-V1 and in the place of IR blocks that have no expansion
    (factor of 1.0). This is an alternative to having a IR with an optional first pw conv.
    """
    def __init__(
            self, in_chs, out_chs, dw_kernel_size=3, stride=1, dilation=1, group_size=1, pad_type='',
            noskip=False, pw_kernel_size=1, pw_act=False, act_layer=nn.ReLU, norm_layer=nn.BatchNorm2d,
            se_layer=None, drop_path_rate=0.):
        super(DepthwiseSeparableConv, self).__init__()
        norm_act_layer = get_norm_act_layer(norm_layer, act_layer)
        groups = num_groups(group_size, in_chs)
        self.has_skip = (stride == 1 and in_chs == out_chs) and not noskip
        self.has_pw_act = pw_act  # activation after point-wise conv

        self.conv_dw = create_conv2d(
            in_chs, in_chs, dw_kernel_size, stride=stride, dilation=dilation, padding=pad_type, groups=groups)
        self.bn1 = norm_act_layer(in_chs, inplace=True)

        # Squeeze-and-excitation
        self.se = se_layer(in_chs, act_layer=act_layer) if se_layer else nn.Identity()

        self.conv_pw = create_conv2d(in_chs, out_chs, pw_kernel_size, padding=pad_type)
        self.bn2 = norm_act_layer(out_chs, inplace=True, apply_act=self.has_pw_act)
        self.drop_path = DropPath(drop_path_rate) if drop_path_rate else nn.Identity()

    def feature_info(self, location):
        if location == 'expansion':  # after SE, input to PW
            return dict(module='conv_pw', hook_type='forward_pre', num_chs=self.conv_pw.in_channels)
        else:  # location == 'bottleneck', block output
            return dict(module='', hook_type='', num_chs=self.conv_pw.out_channels)

    def forward(self, x):
        shortcut = x
        x = self.conv_dw(x)
        x = self.bn1(x)
        x = self.se(x)
        x = self.conv_pw(x)
        x = self.bn2(x)
        if self.has_skip:
            x = self.drop_path(x) + shortcut
        return x


class InvertedResidual(nn.Module):
    """ Inverted residual block w/ optional SE

    Originally used in MobileNet-V2 - https://arxiv.org/abs/1801.04381v4, this layer is often
    referred to as 'MBConv' for (Mobile inverted bottleneck conv) and is also used in
      * MNasNet - https://arxiv.org/abs/1807.11626
      * EfficientNet - https://arxiv.org/abs/1905.11946
      * MobileNet-V3 - https://arxiv.org/abs/1905.02244
    """

    def __init__(
            self, in_chs, out_chs, dw_kernel_size=3, stride=1, dilation=1, group_size=1, pad_type='',
            noskip=False, exp_ratio=1.0, exp_kernel_size=1, pw_kernel_size=1, act_layer=nn.ReLU,
            norm_layer=nn.BatchNorm2d, se_layer=None, conv_kwargs=None, drop_path_rate=0.):
        super(InvertedResidual, self).__init__()
        norm_act_layer = get_norm_act_layer(norm_layer, act_layer)
        conv_kwargs = conv_kwargs or {}
        mid_chs = make_divisible(in_chs * exp_ratio)
        groups = num_groups(group_size, mid_chs)
        self.has_skip = (in_chs == out_chs and stride == 1) and not noskip

        # Point-wise expansion
        self.conv_pw = create_conv2d(in_chs, mid_chs, exp_kernel_size, padding=pad_type, **conv_kwargs)
        self.bn1 = norm_act_layer(mid_chs, inplace=True)

        # Depth-wise convolution
        self.conv_dw = create_conv2d(
            mid_chs, mid_chs, dw_kernel_size, stride=stride, dilation=dilation,
            groups=groups, padding=pad_type, **conv_kwargs)
        self.bn2 = norm_act_layer(mid_chs, inplace=True)

        # Squeeze-and-excitation
        self.se = se_layer(mid_chs, act_layer=act_layer) if se_layer else nn.Identity()

        # Point-wise linear projection
        self.conv_pwl = create_conv2d(mid_chs, out_chs, pw_kernel_size, padding=pad_type, **conv_kwargs)
        self.bn3 = norm_act_layer(out_chs, apply_act=False)
        self.drop_path = DropPath(drop_path_rate) if drop_path_rate else nn.Identity()

    def feature_info(self, location):
        if location == 'expansion':  # after SE, input to PWL
            return dict(module='conv_pwl', hook_type='forward_pre', num_chs=self.conv_pwl.in_channels)
        else:  # location == 'bottleneck', block output
            return dict(module='', hook_type='', num_chs=self.conv_pwl.out_channels)

    def forward(self, x):
        shortcut = x
        x = self.conv_pw(x)
        x = self.bn1(x)
        x = self.conv_dw(x)
        x = self.bn2(x)
        x = self.se(x)
        x = self.conv_pwl(x)
        x = self.bn3(x)
        if self.has_skip:
            x = self.drop_path(x) + shortcut
        return x


class CondConvResidual(InvertedResidual):
    """ Inverted residual block w/ CondConv routing"""

    def __init__(
            self, in_chs, out_chs, dw_kernel_size=3, stride=1, dilation=1, group_size=1, pad_type='',
            noskip=False, exp_ratio=1.0, exp_kernel_size=1, pw_kernel_size=1, act_layer=nn.ReLU,
            norm_layer=nn.BatchNorm2d, se_layer=None, num_experts=0, drop_path_rate=0.):

        self.num_experts = num_experts
        conv_kwargs = dict(num_experts=self.num_experts)

        super(CondConvResidual, self).__init__(
            in_chs, out_chs, dw_kernel_size=dw_kernel_size, stride=stride, dilation=dilation, group_size=group_size,
            pad_type=pad_type, act_layer=act_layer, noskip=noskip, exp_ratio=exp_ratio, exp_kernel_size=exp_kernel_size,
            pw_kernel_size=pw_kernel_size, se_layer=se_layer, norm_layer=norm_layer, conv_kwargs=conv_kwargs,
            drop_path_rate=drop_path_rate)

        self.routing_fn = nn.Linear(in_chs, self.num_experts)

    def forward(self, x):
        shortcut = x
        pooled_inputs = F.adaptive_avg_pool2d(x, 1).flatten(1)  # CondConv routing
        routing_weights = torch.sigmoid(self.routing_fn(pooled_inputs))
        x = self.conv_pw(x, routing_weights)
        x = self.bn1(x)
        x = self.conv_dw(x, routing_weights)
        x = self.bn2(x)
        x = self.se(x)
        x = self.conv_pwl(x, routing_weights)
        x = self.bn3(x)
        if self.has_skip:
            x = self.drop_path(x) + shortcut
        return x


class EdgeResidual(nn.Module):
    """ Residual block with expansion convolution followed by pointwise-linear w/ stride

    Originally introduced in `EfficientNet-EdgeTPU: Creating Accelerator-Optimized Neural Networks with AutoML`
        - https://ai.googleblog.com/2019/08/efficientnet-edgetpu-creating.html

    This layer is also called FusedMBConv in the MobileDet, EfficientNet-X, and EfficientNet-V2 papers
      * MobileDet - https://arxiv.org/abs/2004.14525
      * EfficientNet-X - https://arxiv.org/abs/2102.05610
      * EfficientNet-V2 - https://arxiv.org/abs/2104.00298
    """

    def __init__(
            self, in_chs, out_chs, exp_kernel_size=3, stride=1, dilation=1, group_size=0, pad_type='',
            force_in_chs=0, noskip=False, exp_ratio=1.0, pw_kernel_size=1, act_layer=nn.ReLU,
            norm_layer=nn.BatchNorm2d, se_layer=None, drop_path_rate=0.):
        super(EdgeResidual, self).__init__()
        norm_act_layer = get_norm_act_layer(norm_layer, act_layer)
        if force_in_chs > 0:
            mid_chs = make_divisible(force_in_chs * exp_ratio)
        else:
            mid_chs = make_divisible(in_chs * exp_ratio)
        groups = num_groups(group_size, in_chs)
        self.has_skip = (in_chs == out_chs and stride == 1) and not noskip

        # Expansion convolution
        self.conv_exp = create_conv2d(
            in_chs, mid_chs, exp_kernel_size, stride=stride, dilation=dilation, groups=groups, padding=pad_type)
        self.bn1 = norm_act_layer(mid_chs, inplace=True)

        # Squeeze-and-excitation
        self.se = se_layer(mid_chs, act_layer=act_layer) if se_layer else nn.Identity()

        # Point-wise linear projection
        self.conv_pwl = create_conv2d(mid_chs, out_chs, pw_kernel_size, padding=pad_type)
        self.bn2 = norm_act_layer(out_chs, apply_act=False)
        self.drop_path = DropPath(drop_path_rate) if drop_path_rate else nn.Identity()

    def feature_info(self, location):
        if location == 'expansion':  # after SE, before PWL
            return dict(module='conv_pwl', hook_type='forward_pre', num_chs=self.conv_pwl.in_channels)
        else:  # location == 'bottleneck', block output
            return dict(module='', hook_type='', num_chs=self.conv_pwl.out_channels)

    def forward(self, x):
        shortcut = x
        x = self.conv_exp(x)
        x = self.bn1(x)
        x = self.se(x)
        x = self.conv_pwl(x)
        x = self.bn2(x)
        if self.has_skip:
            x = self.drop_path(x) + shortcut
        return x
