# Supplementary material for: RTS-Net: thyroid nodule segmentation network integrating dual-path attention and graph convolution
Source: Front Med (Lausanne). 2026 Apr 13;13:1785796. doi: 10.3389/fmed.2026.1785796 (PMC13111076; doi:10.3389/fmed.2026.1785796)
Supplement: Supplementary file 2 [file Data_Sheet_2.zip › RTSNet/lib/models_timm/hardcorenas.py]

from functools import partial

import torch.nn as nn

from timm.data import IMAGENET_DEFAULT_MEAN, IMAGENET_DEFAULT_STD
from .efficientnet_blocks import SqueezeExcite
from .efficientnet_builder import decode_arch_def, resolve_act_layer, resolve_bn_args, round_channels
from .helpers import build_model_with_cfg, pretrained_cfg_for_features
from .layers import get_act_fn
from .mobilenetv3 import MobileNetV3, MobileNetV3Features
from .registry import register_model


def _cfg(url='', **kwargs):
    return {
        'url': url, 'num_classes': 1000, 'input_size': (3, 224, 224), 'pool_size': (7, 7),
        'crop_pct': 0.875, 'interpolation': 'bilinear',
        'mean': IMAGENET_DEFAULT_MEAN, 'std': IMAGENET_DEFAULT_STD,
        'first_conv': 'conv_stem', 'classifier': 'classifier',
        **kwargs
    }


default_cfgs = {
    'hardcorenas_a': _cfg(url='https://github.com/rwightman/pytorch-image-models/releases/download/v0.1-tresnet/hardcorenas_a_green_38ms_75_9-31dc7186.pth'),
    'hardcorenas_b': _cfg(url='https://github.com/rwightman/pytorch-image-models/releases/download/v0.1-tresnet/hardcorenas_b_green_40ms_76_5-32d91ff2.pth'),
    'hardcorenas_c': _cfg(url='https://github.com/rwightman/pytorch-image-models/releases/download/v0.1-tresnet/hardcorenas_c_green_44ms_77_1-631a0983.pth'),
    'hardcorenas_d': _cfg(url='https://github.com/rwightman/pytorch-image-models/releases/download/v0.1-tresnet/hardcorenas_d_green_50ms_77_4-998d9d7a.pth'),
    'hardcorenas_e': _cfg(url='https://github.com/rwightman/pytorch-image-models/releases/download/v0.1-tresnet/hardcorenas_e_green_55ms_77_9-482886a3.pth'),
    'hardcorenas_f': _cfg(url='https://github.com/rwightman/pytorch-image-models/releases/download/v0.1-tresnet/hardcorenas_f_green_60ms_78_1-14b9e780.pth'),
}


def _gen_hardcorenas(pretrained, variant, arch_def, **kwargs):
    """Creates a hardcorenas model

    Ref impl: https://github.com/Alibaba-MIIL/HardCoReNAS
    Paper: https://arxiv.org/abs/2102.11646

    """
    num_features = 1280
    se_layer = partial(SqueezeExcite, gate_layer='hard_sigmoid', force_act_layer=nn.ReLU, rd_round_fn=round_channels)
    model_kwargs = dict(
        block_args=decode_arch_def(arch_def),
        num_features=num_features,
        stem_size=32,
        norm_layer=partial(nn.BatchNorm2d, **resolve_bn_args(kwargs)),
        act_layer=resolve_act_layer(kwargs, 'hard_swish'),
        se_layer=se_layer,
        **kwargs,
    )

    features_only = False
    model_cls = MobileNetV3
    kwargs_filter = None
    if model_kwargs.pop('features_only', False):
        features_only = True
        kwargs_filter = ('num_classes', 'num_features', 'global_pool', 'head_conv', 'head_bias', 'global_pool')
        model_cls = MobileNetV3Features
    model = build_model_with_cfg(
        model_cls, variant, pretrained,
        pretrained_strict=not features_only,
        kwargs_filter=kwargs_filter,
        **model_kwargs)
    if features_only:
        model.default_cfg = pretrained_cfg_for_features(model.default_cfg)
    return model


@register_model
def hardcorenas_a(pretrained=False, **kwargs):
    """ hardcorenas_A """
    arch_def = [['ds_r1_k3_s1_e1_c16_nre'], ['ir_r1_k5_s2_e3_c24_nre', 'ir_r1_k5_s1_e3_c24_nre_se0.25'],
                ['ir_r1_k5_s2_e3_c40_nre', 'ir_r1_k5_s1_e6_c40_nre_se0.25'],
                ['ir_r1_k5_s2_e6_c80_se0.25', 'ir_r1_k5_s1_e6_c80_se0.25'],
                ['ir_r1_k5_s1_e6_c112_se0.25', 'ir_r1_k5_s1_e6_c112_se0.25'],
                ['ir_r1_k5_s2_e6_c192_se0.25', 'ir_r1_k5_s1_e6_c192_se0.25'], ['cn_r1_k1_s1_c960']]
    model = _gen_hardcorenas(pretrained=pretrained, variant='hardcorenas_a', arch_def=arch_def, **kwargs)
    return model


@register_model
def hardcorenas_b(pretrained=False, **kwargs):
    """ hardcorenas_B """
    arch_def = [['ds_r1_k3_s1_e1_c16_nre'],
                ['ir_r1_k5_s2_e3_c24_nre', 'ir_r1_k5_s1_e3_c24_nre_se0.25', 'ir_r1_k3_s1_e3_c24_nre'],
                ['ir_r1_k5_s2_e3_c40_nre', 'ir_r1_k5_s1_e3_c40_nre', 'ir_r1_k5_s1_e3_c40_nre'],
                ['ir_r1_k5_s2_e3_c80', 'ir_r1_k5_s1_e3_c80', 'ir_r1_k3_s1_e3_c80', 'ir_r1_k3_s1_e3_c80'],
                ['ir_r1_k5_s1_e3_c112', 'ir_r1_k3_s1_e3_c112', 'ir_r1_k3_s1_e3_c112', 'ir_r1_k3_s1_e3_c112'],
                ['ir_r1_k5_s2_e6_c192_se0.25', 'ir_r1_k5_s1_e6_c192_se0.25', 'ir_r1_k3_s1_e3_c192_se0.25'],
                ['cn_r1_k1_s1_c960']]
    model = _gen_hardcorenas(pretrained=pretrained, variant='hardcorenas_b', arch_def=arch_def, **kwargs)
    return model


@register_model
def hardcorenas_c(pretrained=False, **kwargs):
    """ hardcorenas_C """
    arch_def = [['ds_r1_k3_s1_e1_c16_nre'], ['ir_r1_k5_s2_e3_c24_nre', 'ir_r1_k5_s1_e3_c24_nre_se0.25'],
                ['ir_r1_k5_s2_e3_c40_nre', 'ir_r1_k5_s1_e3_c40_nre', 'ir_r1_k5_s1_e3_c40_nre',
                 'ir_r1_k5_s1_e3_c40_nre'],
                ['ir_r1_k5_s2_e4_c80', 'ir_r1_k5_s1_e6_c80_se0.25', 'ir_r1_k3_s1_e3_c80', 'ir_r1_k3_s1_e3_c80'],
                ['ir_r1_k5_s1_e6_c112_se0.25', 'ir_r1_k3_s1_e3_c112', 'ir_r1_k3_s1_e3_c112', 'ir_r1_k3_s1_e3_c112'],
                ['ir_r1_k5_s2_e6_c192_se0.25', 'ir_r1_k5_s1_e6_c192_se0.25', 'ir_r1_k3_s1_e3_c192_se0.25'],
                ['cn_r1_k1_s1_c960']]
    model = _gen_hardcorenas(pretrained=pretrained, variant='hardcorenas_c', arch_def=arch_def, **kwargs)
    return model


@register_model
def hardcorenas_d(pretrained=False, **kwargs):
    """ hardcorenas_D """
    arch_def = [['ds_r1_k3_s1_e1_c16_nre'], ['ir_r1_k5_s2_e3_c24_nre_se0.25', 'ir_r1_k5_s1_e3_c24_nre_se0.25'],
                ['ir_r1_k5_s2_e3_c40_nre_se0.25', 'ir_r1_k5_s1_e4_c40_nre_se0.25', 'ir_r1_k3_s1_e3_c40_nre_se0.25'],
                ['ir_r1_k5_s2_e4_c80_se0.25', 'ir_r1_k3_s1_e3_c80_se0.25', 'ir_r1_k3_s1_e3_c80_se0.25',
                 'ir_r1_k3_s1_e3_c80_se0.25'],
                ['ir_r1_k3_s1_e4_c112_se0.25', 'ir_r1_k5_s1_e4_c112_se0.25', 'ir_r1_k3_s1_e3_c112_se0.25',
                 'ir_r1_k5_s1_e3_c112_se0.25'],
                ['ir_r1_k5_s2_e6_c192_se0.25', 'ir_r1_k5_s1_e6_c192_se0.25', 'ir_r1_k5_s1_e6_c192_se0.25',
                 'ir_r1_k3_s1_e6_c192_se0.25'], ['cn_r1_k1_s1_c960']]
    model = _gen_hardcorenas(pretrained=pretrained, variant='hardcorenas_d', arch_def=arch_def, **kwargs)
    return model


@register_model
def hardcorenas_e(pretrained=False, **kwargs):
    """ hardcorenas_E """
    arch_def = [['ds_r1_k3_s1_e1_c16_nre'], ['ir_r1_k5_s2_e3_c24_nre_se0.25', 'ir_r1_k5_s1_e3_c24_nre_se0.25'],
                ['ir_r1_k5_s2_e6_c40_nre_se0.25', 'ir_r1_k5_s1_e4_c40_nre_se0.25', 'ir_r1_k5_s1_e4_c40_nre_se0.25',
                 'ir_r1_k3_s1_e3_c40_nre_se0.25'], ['ir_r1_k5_s2_e4_c80_se0.25', 'ir_r1_k3_s1_e6_c80_se0.25'],
                ['ir_r1_k5_s1_e6_c112_se0.25', 'ir_r1_k5_s1_e6_c112_se0.25', 'ir_r1_k5_s1_e6_c112_se0.25',
                 'ir_r1_k5_s1_e3_c112_se0.25'],
                ['ir_r1_k5_s2_e6_c192_se0.25', 'ir_r1_k5_s1_e6_c192_se0.25', 'ir_r1_k5_s1_e6_c192_se0.25',
                 'ir_r1_k3_s1_e6_c192_se0.25'], ['cn_r1_k1_s1_c960']]
    model = _gen_hardcorenas(pretrained=pretrained, variant='hardcorenas_e', arch_def=arch_def, **kwargs)
    return model


@register_model
def hardcorenas_f(pretrained=False, **kwargs):
    """ hardcorenas_F """
    arch_def = [['ds_r1_k3_s1_e1_c16_nre'], ['ir_r1_k5_s2_e3_c24_nre_se0.25', 'ir_r1_k5_s1_e3_c24_nre_se0.25'],
                ['ir_r1_k5_s2_e6_c40_nre_se0.25', 'ir_r1_k5_s1_e6_c40_nre_se0.25'],
                ['ir_r1_k5_s2_e6_c80_se0.25', 'ir_r1_k5_s1_e6_c80_se0.25', 'ir_r1_k3_s1_e3_c80_se0.25',
                 'ir_r1_k3_s1_e3_c80_se0.25'],
                ['ir_r1_k3_s1_e6_c112_se0.25', 'ir_r1_k5_s1_e6_c112_se0.25', 'ir_r1_k5_s1_e6_c112_se0.25',
                 'ir_r1_k3_s1_e3_c112_se0.25'],
                ['ir_r1_k5_s2_e6_c192_se0.25', 'ir_r1_k5_s1_e6_c192_se0.25', 'ir_r1_k3_s1_e6_c192_se0.25',
                 'ir_r1_k3_s1_e6_c192_se0.25'], ['cn_r1_k1_s1_c960']]
    model = _gen_hardcorenas(pretrained=pretrained, variant='hardcorenas_f', arch_def=arch_def, **kwargs)
    return model
