# Supplementary material for: RTS-Net: thyroid nodule segmentation network integrating dual-path attention and graph convolution
Source: Front Med (Lausanne). 2026 Apr 13;13:1785796. doi: 10.3389/fmed.2026.1785796 (PMC13111076; doi:10.3389/fmed.2026.1785796)
Supplement: Supplementary file 2 [file Data_Sheet_2.zip › RTSNet/lib/models_timm/inception_resnet_v2.py]

""" Pytorch Inception-Resnet-V2 implementation
Sourced from https://github.com/Cadene/tensorflow-model-zoo.torch (MIT License) which is
based upon Google's Tensorflow implementation and pretrained weights (Apache 2.0 License)
"""
import torch
import torch.nn as nn
import torch.nn.functional as F

from timm.data import IMAGENET_INCEPTION_MEAN, IMAGENET_INCEPTION_STD
from .helpers import build_model_with_cfg, flatten_modules
from .layers import create_classifier
from .registry import register_model

__all__ = ['InceptionResnetV2']

default_cfgs = {
    # ported from http://download.tensorflow.org/models/inception_resnet_v2_2016_08_30.tar.gz
    'inception_resnet_v2': {
        'url': 'https://github.com/rwightman/pytorch-image-models/releases/download/v0.1-weights/inception_resnet_v2-940b1cd6.pth',
        'num_classes': 1000, 'input_size': (3, 299, 299), 'pool_size': (8, 8),
        'crop_pct': 0.8975, 'interpolation': 'bicubic',
        'mean': IMAGENET_INCEPTION_MEAN, 'std': IMAGENET_INCEPTION_STD,
        'first_conv': 'conv2d_1a.conv', 'classifier': 'classif',
        'label_offset': 1,  # 1001 classes in pretrained weights
    },
    # ported from http://download.tensorflow.org/models/ens_adv_inception_resnet_v2_2017_08_18.tar.gz
    'ens_adv_inception_resnet_v2': {
        'url': 'https://github.com/rwightman/pytorch-image-models/releases/download/v0.1-weights/ens_adv_inception_resnet_v2-2592a550.pth',
        'num_classes': 1000, 'input_size': (3, 299, 299), 'pool_size': (8, 8),
        'crop_pct': 0.8975, 'interpolation': 'bicubic',
        'mean': IMAGENET_INCEPTION_MEAN, 'std': IMAGENET_INCEPTION_STD,
        'first_conv': 'conv2d_1a.conv', 'classifier': 'classif',
        'label_offset': 1,  # 1001 classes in pretrained weights
    }
}


class BasicConv2d(nn.Module):
    def __init__(self, in_planes, out_planes, kernel_size, stride, padding=0):
        super(BasicConv2d, self).__init__()
        self.conv = nn.Conv2d(
            in_planes, out_planes, kernel_size=kernel_size, stride=stride, padding=padding, bias=False)
        self.bn = nn.BatchNorm2d(out_planes, eps=.001)
        self.relu = nn.ReLU(inplace=False)

    def forward(self, x):
        x = self.conv(x)
        x = self.bn(x)
        x = self.relu(x)
        return x


class Mixed_5b(nn.Module):
    def __init__(self):
        super(Mixed_5b, self).__init__()

        self.branch0 = BasicConv2d(192, 96, kernel_size=1, stride=1)

        self.branch1 = nn.Sequential(
            BasicConv2d(192, 48, kernel_size=1, stride=1),
            BasicConv2d(48, 64, kernel_size=5, stride=1, padding=2)
        )

        self.branch2 = nn.Sequential(
            BasicConv2d(192, 64, kernel_size=1, stride=1),
            BasicConv2d(64, 96, kernel_size=3, stride=1, padding=1),
            BasicConv2d(96, 96, kernel_size=3, stride=1, padding=1)
        )

        self.branch3 = nn.Sequential(
            nn.AvgPool2d(3, stride=1, padding=1, count_include_pad=False),
            BasicConv2d(192, 64, kernel_size=1, stride=1)
        )

    def forward(self, x):
        x0 = self.branch0(x)
        x1 = self.branch1(x)
        x2 = self.branch2(x)
        x3 = self.branch3(x)
        out = torch.cat((x0, x1, x2, x3), 1)
        return out


class Block35(nn.Module):
    def __init__(self, scale=1.0):
        super(Block35, self).__init__()

        self.scale = scale

        self.branch0 = BasicConv2d(320, 32, kernel_size=1, stride=1)

        self.branch1 = nn.Sequential(
            BasicConv2d(320, 32, kernel_size=1, stride=1),
            BasicConv2d(32, 32, kernel_size=3, stride=1, padding=1)
        )

        self.branch2 = nn.Sequential(
            BasicConv2d(320, 32, kernel_size=1, stride=1),
            BasicConv2d(32, 48, kernel_size=3, stride=1, padding=1),
            BasicConv2d(48, 64, kernel_size=3, stride=1, padding=1)
        )

        self.conv2d = nn.Conv2d(128, 320, kernel_size=1, stride=1)
        self.relu = nn.ReLU(inplace=False)

    def forward(self, x):
        x0 = self.branch0(x)
        x1 = self.branch1(x)
        x2 = self.branch2(x)
        out = torch.cat((x0, x1, x2), 1)
        out = self.conv2d(out)
        out = out * self.scale + x
        out = self.relu(out)
        return out


class Mixed_6a(nn.Module):
    def __init__(self):
        super(Mixed_6a, self).__init__()

        self.branch0 = BasicConv2d(320, 384, kernel_size=3, stride=2)

        self.branch1 = nn.Sequential(
            BasicConv2d(320, 256, kernel_size=1, stride=1),
            BasicConv2d(256, 256, kernel_size=3, stride=1, padding=1),
            BasicConv2d(256, 384, kernel_size=3, stride=2)
        )

        self.branch2 = nn.MaxPool2d(3, stride=2)

    def forward(self, x):
        x0 = self.branch0(x)
        x1 = self.branch1(x)
        x2 = self.branch2(x)
        out = torch.cat((x0, x1, x2), 1)
        return out


class Block17(nn.Module):
    def __init__(self, scale=1.0):
        super(Block17, self).__init__()

        self.scale = scale

        self.branch0 = BasicConv2d(1088, 192, kernel_size=1, stride=1)

        self.branch1 = nn.Sequential(
            BasicConv2d(1088, 128, kernel_size=1, stride=1),
            BasicConv2d(128, 160, kernel_size=(1, 7), stride=1, padding=(0, 3)),
            BasicConv2d(160, 192, kernel_size=(7, 1), stride=1, padding=(3, 0))
        )

        self.conv2d = nn.Conv2d(384, 1088, kernel_size=1, stride=1)
        self.relu = nn.ReLU(inplace=False)

    def forward(self, x):
        x0 = self.branch0(x)
        x1 = self.branch1(x)
        out = torch.cat((x0, x1), 1)
        out = self.conv2d(out)
        out = out * self.scale + x
        out = self.relu(out)
        return out


class Mixed_7a(nn.Module):
    def __init__(self):
        super(Mixed_7a, self).__init__()

        self.branch0 = nn.Sequential(
            BasicConv2d(1088, 256, kernel_size=1, stride=1),
            BasicConv2d(256, 384, kernel_size=3, stride=2)
        )

        self.branch1 = nn.Sequential(
            BasicConv2d(1088, 256, kernel_size=1, stride=1),
            BasicConv2d(256, 288, kernel_size=3, stride=2)
        )

        self.branch2 = nn.Sequential(
            BasicConv2d(1088, 256, kernel_size=1, stride=1),
            BasicConv2d(256, 288, kernel_size=3, stride=1, padding=1),
            BasicConv2d(288, 320, kernel_size=3, stride=2)
        )

        self.branch3 = nn.MaxPool2d(3, stride=2)

    def forward(self, x):
        x0 = self.branch0(x)
        x1 = self.branch1(x)
        x2 = self.branch2(x)
        x3 = self.branch3(x)
        out = torch.cat((x0, x1, x2, x3), 1)
        return out


class Block8(nn.Module):

    def __init__(self, scale=1.0, no_relu=False):
        super(Block8, self).__init__()

        self.scale = scale

        self.branch0 = BasicConv2d(2080, 192, kernel_size=1, stride=1)

        self.branch1 = nn.Sequential(
            BasicConv2d(2080, 192, kernel_size=1, stride=1),
            BasicConv2d(192, 224, kernel_size=(1, 3), stride=1, padding=(0, 1)),
            BasicConv2d(224, 256, kernel_size=(3, 1), stride=1, padding=(1, 0))
        )

        self.conv2d = nn.Conv2d(448, 2080, kernel_size=1, stride=1)
        self.relu = None if no_relu else nn.ReLU(inplace=False)

    def forward(self, x):
        x0 = self.branch0(x)
        x1 = self.branch1(x)
        out = torch.cat((x0, x1), 1)
        out = self.conv2d(out)
        out = out * self.scale + x
        if self.relu is not None:
            out = self.relu(out)
        return out


class InceptionResnetV2(nn.Module):
    def __init__(self, num_classes=1000, in_chans=3, drop_rate=0., output_stride=32, global_pool='avg'):
        super(InceptionResnetV2, self).__init__()
        self.drop_rate = drop_rate
        self.num_classes = num_classes
        self.num_features = 1536
        assert output_stride == 32

        self.conv2d_1a = BasicConv2d(in_chans, 32, kernel_size=3, stride=2)
        self.conv2d_2a = BasicConv2d(32, 32, kernel_size=3, stride=1)
        self.conv2d_2b = BasicConv2d(32, 64, kernel_size=3, stride=1, padding=1)
        self.feature_info = [dict(num_chs=64, reduction=2, module='conv2d_2b')]

        self.maxpool_3a = nn.MaxPool2d(3, stride=2)
        self.conv2d_3b = BasicConv2d(64, 80, kernel_size=1, stride=1)
        self.conv2d_4a = BasicConv2d(80, 192, kernel_size=3, stride=1)
        self.feature_info += [dict(num_chs=192, reduction=4, module='conv2d_4a')]

        self.maxpool_5a = nn.MaxPool2d(3, stride=2)
        self.mixed_5b = Mixed_5b()
        self.repeat = nn.Sequential(
            Block35(scale=0.17),
            Block35(scale=0.17),
            Block35(scale=0.17),
            Block35(scale=0.17),
            Block35(scale=0.17),
            Block35(scale=0.17),
            Block35(scale=0.17),
            Block35(scale=0.17),
            Block35(scale=0.17),
            Block35(scale=0.17)
        )
        self.feature_info += [dict(num_chs=320, reduction=8, module='repeat')]

        self.mixed_6a = Mixed_6a()
        self.repeat_1 = nn.Sequential(
            Block17(scale=0.10),
            Block17(scale=0.10),
            Block17(scale=0.10),
            Block17(scale=0.10),
            Block17(scale=0.10),
            Block17(scale=0.10),
            Block17(scale=0.10),
            Block17(scale=0.10),
            Block17(scale=0.10),
            Block17(scale=0.10),
            Block17(scale=0.10),
            Block17(scale=0.10),
            Block17(scale=0.10),
            Block17(scale=0.10),
            Block17(scale=0.10),
            Block17(scale=0.10),
            Block17(scale=0.10),
            Block17(scale=0.10),
            Block17(scale=0.10),
            Block17(scale=0.10)
        )
        self.feature_info += [dict(num_chs=1088, reduction=16, module='repeat_1')]

        self.mixed_7a = Mixed_7a()
        self.repeat_2 = nn.Sequential(
            Block8(scale=0.20),
            Block8(scale=0.20),
            Block8(scale=0.20),
            Block8(scale=0.20),
            Block8(scale=0.20),
            Block8(scale=0.20),
            Block8(scale=0.20),
            Block8(scale=0.20),
            Block8(scale=0.20)
        )
        self.block8 = Block8(no_relu=True)
        self.conv2d_7b = BasicConv2d(2080, self.num_features, kernel_size=1, stride=1)
        self.feature_info += [dict(num_chs=self.num_features, reduction=32, module='conv2d_7b')]

        self.global_pool, self.classif = create_classifier(self.num_features, self.num_classes, pool_type=global_pool)

    @torch.jit.ignore
    def group_matcher(self, coarse=False):
        module_map = {k: i for i, (k, _) in enumerate(flatten_modules(self.named_children(), prefix=()))}
        module_map.pop(('classif',))

        def _matcher(name):
            if any([name.startswith(n) for n in ('conv2d_1', 'conv2d_2')]):
                return 0
            elif any([name.startswith(n) for n in ('conv2d_3', 'conv2d_4')]):
                return 1
            elif any([name.startswith(n) for n in ('block8', 'conv2d_7')]):
                return len(module_map) + 1
            else:
                for k in module_map.keys():
                    if k == tuple(name.split('.')[:len(k)]):
                        return module_map[k]
                return float('inf')
        return _matcher

    @torch.jit.ignore
    def set_grad_checkpointing(self, enable=True):
        assert not enable, "checkpointing not supported"

    @torch.jit.ignore
    def get_classifier(self):
        return self.classif

    def reset_classifier(self, num_classes, global_pool='avg'):
        self.num_classes = num_classes
        self.global_pool, self.classif = create_classifier(self.num_features, self.num_classes, pool_type=global_pool)

    def forward_features(self, x):
        x = self.conv2d_1a(x)
        x = self.conv2d_2a(x)
        x = self.conv2d_2b(x)
        x = self.maxpool_3a(x)
        x = self.conv2d_3b(x)
        x = self.conv2d_4a(x)
        x = self.maxpool_5a(x)
        x = self.mixed_5b(x)
        x = self.repeat(x)
        x = self.mixed_6a(x)
        x = self.repeat_1(x)
        x = self.mixed_7a(x)
        x = self.repeat_2(x)
        x = self.block8(x)
        x = self.conv2d_7b(x)
        return x

    def forward_head(self, x, pre_logits: bool = False):
        x = self.global_pool(x)
        if self.drop_rate > 0:
            x = F.dropout(x, p=self.drop_rate, training=self.training)
        return x if pre_logits else self.classif(x)

    def forward(self, x):
        x = self.forward_features(x)
        x = self.forward_head(x)
        return x


def _create_inception_resnet_v2(variant, pretrained=False, **kwargs):
    return build_model_with_cfg(InceptionResnetV2, variant, pretrained, **kwargs)


@register_model
def inception_resnet_v2(pretrained=False, **kwargs):
    r"""InceptionResnetV2 model architecture from the
    `"InceptionV4, Inception-ResNet..." <https://arxiv.org/abs/1602.07261>` paper.
    """
    return _create_inception_resnet_v2('inception_resnet_v2', pretrained=pretrained, **kwargs)


@register_model
def ens_adv_inception_resnet_v2(pretrained=False, **kwargs):
    r""" Ensemble Adversarially trained InceptionResnetV2 model architecture
    As per https://arxiv.org/abs/1705.07204 and
    https://github.com/tensorflow/models/tree/master/research/adv_imagenet_models.
    """
    return _create_inception_resnet_v2('ens_adv_inception_resnet_v2', pretrained=pretrained, **kwargs)
