# Supplementary material for: RTS-Net: thyroid nodule segmentation network integrating dual-path attention and graph convolution
Source: Front Med (Lausanne). 2026 Apr 13;13:1785796. doi: 10.3389/fmed.2026.1785796 (PMC13111076; doi:10.3389/fmed.2026.1785796)
Supplement: Supplementary file 2 [file Data_Sheet_2.zip › RTSNet/lib/models_timm/layers/cond_conv2d.py]

""" PyTorch Conditionally Parameterized Convolution (CondConv)

Paper: CondConv: Conditionally Parameterized Convolutions for Efficient Inference
(https://arxiv.org/abs/1904.04971)

Hacked together by / Copyright 2020 Ross Wightman
"""

import math
from functools import partial
import numpy as np
import torch
from torch import nn as nn
from torch.nn import functional as F

from .helpers import to_2tuple
from .conv2d_same import conv2d_same
from .padding import get_padding_value


def get_condconv_initializer(initializer, num_experts, expert_shape):
    def condconv_initializer(weight):
        """CondConv initializer function."""
        num_params = np.prod(expert_shape)
        if (len(weight.shape) != 2 or weight.shape[0] != num_experts or
                weight.shape[1] != num_params):
            raise (ValueError(
                'CondConv variables must have shape [num_experts, num_params]'))
        for i in range(num_experts):
            initializer(weight[i].view(expert_shape))
    return condconv_initializer


class CondConv2d(nn.Module):
    """ Conditionally Parameterized Convolution
    Inspired by: https://github.com/tensorflow/tpu/blob/master/models/official/efficientnet/condconv/condconv_layers.py

    Grouped convolution hackery for parallel execution of the per-sample kernel filters inspired by this discussion:
    https://github.com/pytorch/pytorch/issues/17983
    """
    __constants__ = ['in_channels', 'out_channels', 'dynamic_padding']

    def __init__(self, in_channels, out_channels, kernel_size=3,
                 stride=1, padding='', dilation=1, groups=1, bias=False, num_experts=4):
        super(CondConv2d, self).__init__()

        self.in_channels = in_channels
        self.out_channels = out_channels
        self.kernel_size = to_2tuple(kernel_size)
        self.stride = to_2tuple(stride)
        padding_val, is_padding_dynamic = get_padding_value(
            padding, kernel_size, stride=stride, dilation=dilation)
        self.dynamic_padding = is_padding_dynamic  # if in forward to work with torchscript
        self.padding = to_2tuple(padding_val)
        self.dilation = to_2tuple(dilation)
        self.groups = groups
        self.num_experts = num_experts

        self.weight_shape = (self.out_channels, self.in_channels // self.groups) + self.kernel_size
        weight_num_param = 1
        for wd in self.weight_shape:
            weight_num_param *= wd
        self.weight = torch.nn.Parameter(torch.Tensor(self.num_experts, weight_num_param))

        if bias:
            self.bias_shape = (self.out_channels,)
            self.bias = torch.nn.Parameter(torch.Tensor(self.num_experts, self.out_channels))
        else:
            self.register_parameter('bias', None)

        self.reset_parameters()

    def reset_parameters(self):
        init_weight = get_condconv_initializer(
            partial(nn.init.kaiming_uniform_, a=math.sqrt(5)), self.num_experts, self.weight_shape)
        init_weight(self.weight)
        if self.bias is not None:
            fan_in = np.prod(self.weight_shape[1:])
            bound = 1 / math.sqrt(fan_in)
            init_bias = get_condconv_initializer(
                partial(nn.init.uniform_, a=-bound, b=bound), self.num_experts, self.bias_shape)
            init_bias(self.bias)

    def forward(self, x, routing_weights):
        B, C, H, W = x.shape
        weight = torch.matmul(routing_weights, self.weight)
        new_weight_shape = (B * self.out_channels, self.in_channels // self.groups) + self.kernel_size
        weight = weight.view(new_weight_shape)
        bias = None
        if self.bias is not None:
            bias = torch.matmul(routing_weights, self.bias)
            bias = bias.view(B * self.out_channels)
        # move batch elements with channels so each batch element can be efficiently convolved with separate kernel
        # reshape instead of view to work with channels_last input
        x = x.reshape(1, B * C, H, W)
        if self.dynamic_padding:
            out = conv2d_same(
                x, weight, bias, stride=self.stride, padding=self.padding,
                dilation=self.dilation, groups=self.groups * B)
        else:
            out = F.conv2d(
                x, weight, bias, stride=self.stride, padding=self.padding,
                dilation=self.dilation, groups=self.groups * B)
        out = out.permute([1, 0, 2, 3]).view(B, self.out_channels, out.shape[-2], out.shape[-1])

        # Literal port (from TF definition)
        # x = torch.split(x, 1, 0)
        # weight = torch.split(weight, 1, 0)
        # if self.bias is not None:
        #     bias = torch.matmul(routing_weights, self.bias)
        #     bias = torch.split(bias, 1, 0)
        # else:
        #     bias = [None] * B
        # out = []
        # for xi, wi, bi in zip(x, weight, bias):
        #     wi = wi.view(*self.weight_shape)
        #     if bi is not None:
        #         bi = bi.view(*self.bias_shape)
        #     out.append(self.conv_fn(
        #         xi, wi, bi, stride=self.stride, padding=self.padding,
        #         dilation=self.dilation, groups=self.groups))
        # out = torch.cat(out, 0)
        return out
