# Supplementary material for: RTS-Net: thyroid nodule segmentation network integrating dual-path attention and graph convolution
Source: Front Med (Lausanne). 2026 Apr 13;13:1785796. doi: 10.3389/fmed.2026.1785796 (PMC13111076; doi:10.3389/fmed.2026.1785796)
Supplement: Supplementary file 2 [file Data_Sheet_2.zip › RTSNet/lib/models_timm/layers/helpers.py]

""" Layer/Module Helpers

Hacked together by / Copyright 2020 Ross Wightman
"""
from itertools import repeat
import collections.abc


# From PyTorch internals
def _ntuple(n):
    def parse(x):
        if isinstance(x, collections.abc.Iterable) and not isinstance(x, str):
            return x
        return tuple(repeat(x, n))
    return parse


to_1tuple = _ntuple(1)
to_2tuple = _ntuple(2)
to_3tuple = _ntuple(3)
to_4tuple = _ntuple(4)
to_ntuple = _ntuple


def make_divisible(v, divisor=8, min_value=None, round_limit=.9):
    min_value = min_value or divisor
    new_v = max(min_value, int(v + divisor / 2) // divisor * divisor)
    # Make sure that round down does not go down by more than 10%.
    if new_v < round_limit * v:
        new_v += divisor
    return new_v


def extend_tuple(x, n):
    # pdas a tuple to specified n by padding with last value
    if not isinstance(x, (tuple, list)):
        x = (x,)
    else:
        x = tuple(x)
    pad_n = n - len(x)
    if pad_n <= 0:
        return x[:n]
    return x + (x[-1],) * pad_n
