# Supplementary material for: RTS-Net: thyroid nodule segmentation network integrating dual-path attention and graph convolution
Source: Front Med (Lausanne). 2026 Apr 13;13:1785796. doi: 10.3389/fmed.2026.1785796 (PMC13111076; doi:10.3389/fmed.2026.1785796)
Supplement: Supplementary file 2 [file Data_Sheet_2.zip › RTSNet/lib/models_timm/layers/patch_embed.py]

""" Image to Patch Embedding using Conv2d

A convolution based approach to patchifying a 2D image w/ embedding projection.

Based on the impl in https://github.com/google-research/vision_transformer

Hacked together by / Copyright 2020 Ross Wightman
"""
from torch import nn as nn

from .helpers import to_2tuple
from .trace_utils import _assert


class PatchEmbed(nn.Module):
    """ 2D Image to Patch Embedding
    """
    def __init__(
            self,
            img_size=224,
            patch_size=16,
            in_chans=3,
            embed_dim=768,
            norm_layer=None,
            flatten=True,
            bias=True,
    ):
        super().__init__()
        img_size = to_2tuple(img_size)
        patch_size = to_2tuple(patch_size)
        self.img_size = img_size
        self.patch_size = patch_size
        self.grid_size = (img_size[0] // patch_size[0], img_size[1] // patch_size[1])
        self.num_patches = self.grid_size[0] * self.grid_size[1]
        self.flatten = flatten

        self.proj = nn.Conv2d(in_chans, embed_dim, kernel_size=patch_size, stride=patch_size, bias=bias)
        self.norm = norm_layer(embed_dim) if norm_layer else nn.Identity()

    def forward(self, x):
        B, C, H, W = x.shape
        _assert(H == self.img_size[0], f"Input image height ({H}) doesn't match model ({self.img_size[0]}).")
        _assert(W == self.img_size[1], f"Input image width ({W}) doesn't match model ({self.img_size[1]}).")
        x = self.proj(x)
        if self.flatten:
            x = x.flatten(2).transpose(1, 2)  # BCHW -> BNC
        x = self.norm(x)
        return x
