# Supplementary material for: RTS-Net: thyroid nodule segmentation network integrating dual-path attention and graph convolution
Source: Front Med (Lausanne). 2026 Apr 13;13:1785796. doi: 10.3389/fmed.2026.1785796 (PMC13111076; doi:10.3389/fmed.2026.1785796)
Supplement: Supplementary file 2 [file Data_Sheet_2.zip › RTSNet/lib/models_timm/layers/std_conv.py]

""" Convolution with Weight Standardization (StdConv and ScaledStdConv)

StdConv:
@article{weightstandardization,
  author    = {Siyuan Qiao and Huiyu Wang and Chenxi Liu and Wei Shen and Alan Yuille},
  title     = {Weight Standardization},
  journal   = {arXiv preprint arXiv:1903.10520},
  year      = {2019},
}
Code: https://github.com/joe-siyuan-qiao/WeightStandardization

ScaledStdConv:
Paper: `Characterizing signal propagation to close the performance gap in unnormalized ResNets`
    - https://arxiv.org/abs/2101.08692
Official Deepmind JAX code: https://github.com/deepmind/deepmind-research/tree/master/nfnets

Hacked together by / copyright Ross Wightman, 2021.
"""
import torch
import torch.nn as nn
import torch.nn.functional as F

from .padding import get_padding, get_padding_value, pad_same


class StdConv2d(nn.Conv2d):
    """Conv2d with Weight Standardization. Used for BiT ResNet-V2 models.

    Paper: `Micro-Batch Training with Batch-Channel Normalization and Weight Standardization` -
        https://arxiv.org/abs/1903.10520v2
    """
    def __init__(
            self, in_channel, out_channels, kernel_size, stride=1, padding=None,
            dilation=1, groups=1, bias=False, eps=1e-6):
        if padding is None:
            padding = get_padding(kernel_size, stride, dilation)
        super().__init__(
            in_channel, out_channels, kernel_size, stride=stride,
            padding=padding, dilation=dilation, groups=groups, bias=bias)
        self.eps = eps

    def forward(self, x):
        weight = F.batch_norm(
            self.weight.reshape(1, self.out_channels, -1), None, None,
            training=True, momentum=0., eps=self.eps).reshape_as(self.weight)
        x = F.conv2d(x, weight, self.bias, self.stride, self.padding, self.dilation, self.groups)
        return x


class StdConv2dSame(nn.Conv2d):
    """Conv2d with Weight Standardization. TF compatible SAME padding. Used for ViT Hybrid model.

    Paper: `Micro-Batch Training with Batch-Channel Normalization and Weight Standardization` -
        https://arxiv.org/abs/1903.10520v2
    """
    def __init__(
            self, in_channel, out_channels, kernel_size, stride=1, padding='SAME',
            dilation=1, groups=1, bias=False, eps=1e-6):
        padding, is_dynamic = get_padding_value(padding, kernel_size, stride=stride, dilation=dilation)
        super().__init__(
            in_channel, out_channels, kernel_size, stride=stride, padding=padding, dilation=dilation,
            groups=groups, bias=bias)
        self.same_pad = is_dynamic
        self.eps = eps

    def forward(self, x):
        if self.same_pad:
            x = pad_same(x, self.kernel_size, self.stride, self.dilation)
        weight = F.batch_norm(
            self.weight.reshape(1, self.out_channels, -1), None, None,
            training=True, momentum=0., eps=self.eps).reshape_as(self.weight)
        x = F.conv2d(x, weight, self.bias, self.stride, self.padding, self.dilation, self.groups)
        return x


class ScaledStdConv2d(nn.Conv2d):
    """Conv2d layer with Scaled Weight Standardization.

    Paper: `Characterizing signal propagation to close the performance gap in unnormalized ResNets` -
        https://arxiv.org/abs/2101.08692

    NOTE: the operations used in this impl differ slightly from the DeepMind Haiku impl. The impact is minor.
    """

    def __init__(
            self, in_channels, out_channels, kernel_size, stride=1, padding=None,
            dilation=1, groups=1, bias=True, gamma=1.0, eps=1e-6, gain_init=1.0):
        if padding is None:
            padding = get_padding(kernel_size, stride, dilation)
        super().__init__(
            in_channels, out_channels, kernel_size, stride=stride, padding=padding, dilation=dilation,
            groups=groups, bias=bias)
        self.gain = nn.Parameter(torch.full((self.out_channels, 1, 1, 1), gain_init))
        self.scale = gamma * self.weight[0].numel() ** -0.5  # gamma * 1 / sqrt(fan-in)
        self.eps = eps

    def forward(self, x):
        weight = F.batch_norm(
            self.weight.reshape(1, self.out_channels, -1), None, None,
            weight=(self.gain * self.scale).view(-1),
            training=True, momentum=0., eps=self.eps).reshape_as(self.weight)
        return F.conv2d(x, weight, self.bias, self.stride, self.padding, self.dilation, self.groups)


class ScaledStdConv2dSame(nn.Conv2d):
    """Conv2d layer with Scaled Weight Standardization and Tensorflow-like SAME padding support

    Paper: `Characterizing signal propagation to close the performance gap in unnormalized ResNets` -
        https://arxiv.org/abs/2101.08692

    NOTE: the operations used in this impl differ slightly from the DeepMind Haiku impl. The impact is minor.
    """

    def __init__(
            self, in_channels, out_channels, kernel_size, stride=1, padding='SAME',
            dilation=1, groups=1, bias=True, gamma=1.0, eps=1e-6, gain_init=1.0):
        padding, is_dynamic = get_padding_value(padding, kernel_size, stride=stride, dilation=dilation)
        super().__init__(
            in_channels, out_channels, kernel_size, stride=stride, padding=padding, dilation=dilation,
            groups=groups, bias=bias)
        self.gain = nn.Parameter(torch.full((self.out_channels, 1, 1, 1), gain_init))
        self.scale = gamma * self.weight[0].numel() ** -0.5
        self.same_pad = is_dynamic
        self.eps = eps

    def forward(self, x):
        if self.same_pad:
            x = pad_same(x, self.kernel_size, self.stride, self.dilation)
        weight = F.batch_norm(
            self.weight.reshape(1, self.out_channels, -1), None, None,
            weight=(self.gain * self.scale).view(-1),
            training=True, momentum=0., eps=self.eps).reshape_as(self.weight)
        return F.conv2d(x, weight, self.bias, self.stride, self.padding, self.dilation, self.groups)
