# Supplementary material for: RTS-Net: thyroid nodule segmentation network integrating dual-path attention and graph convolution
Source: Front Med (Lausanne). 2026 Apr 13;13:1785796. doi: 10.3389/fmed.2026.1785796 (PMC13111076; doi:10.3389/fmed.2026.1785796)
Supplement: Supplementary file 2 [file Data_Sheet_2.zip › RTSNet/lib/models_timm/layers/trace_utils.py]

try:
    from torch import _assert
except ImportError:
    def _assert(condition: bool, message: str):
        assert condition, message


def _float_to_int(x: float) -> int:
    """
    Symbolic tracing helper to substitute for inbuilt `int`.
    Hint: Inbuilt `int` can't accept an argument of type `Proxy`
    """
    return int(x)
