# Supplementary material for: RTS-Net: thyroid nodule segmentation network integrating dual-path attention and graph convolution
Source: Front Med (Lausanne). 2026 Apr 13;13:1785796. doi: 10.3389/fmed.2026.1785796 (PMC13111076; doi:10.3389/fmed.2026.1785796)
Supplement: Supplementary file 2 [file Data_Sheet_2.zip › RTSNet/lib/models_timm/layers/__init__.py]

from .activations import *
from .adaptive_avgmax_pool import \
    adaptive_avgmax_pool2d, select_adaptive_pool2d, AdaptiveAvgMaxPool2d, SelectAdaptivePool2d
from .blur_pool import BlurPool2d
from .classifier import ClassifierHead, create_classifier
from .cond_conv2d import CondConv2d, get_condconv_initializer
from .config import is_exportable, is_scriptable, is_no_jit, set_exportable, set_scriptable, set_no_jit,\
    set_layer_config
from .conv2d_same import Conv2dSame, conv2d_same
from .conv_bn_act import ConvNormAct, ConvNormActAa, ConvBnAct
from .create_act import create_act_layer, get_act_layer, get_act_fn
from .create_attn import get_attn, create_attn
from .create_conv2d import create_conv2d
from .create_norm import get_norm_layer, create_norm_layer
from .create_norm_act import get_norm_act_layer, create_norm_act_layer, get_norm_act_layer
from .drop import DropBlock2d, DropPath, drop_block_2d, drop_path
from .eca import EcaModule, CecaModule, EfficientChannelAttn, CircularEfficientChannelAttn
from .evo_norm import EvoNorm2dB0, EvoNorm2dB1, EvoNorm2dB2,\
    EvoNorm2dS0, EvoNorm2dS0a, EvoNorm2dS1, EvoNorm2dS1a, EvoNorm2dS2, EvoNorm2dS2a
from .fast_norm import is_fast_norm, set_fast_norm, fast_group_norm, fast_layer_norm
from .filter_response_norm import FilterResponseNormTlu2d, FilterResponseNormAct2d
from .gather_excite import GatherExcite
from .global_context import GlobalContext
from .helpers import to_ntuple, to_2tuple, to_3tuple, to_4tuple, make_divisible, extend_tuple
from .inplace_abn import InplaceAbn
from .linear import Linear
from .mixed_conv2d import MixedConv2d
from .mlp import Mlp, GluMlp, GatedMlp, ConvMlp
from .non_local_attn import NonLocalAttn, BatNonLocalAttn
from .norm import GroupNorm, GroupNorm1, LayerNorm, LayerNorm2d
from .norm_act import BatchNormAct2d, GroupNormAct, convert_sync_batchnorm
from .padding import get_padding, get_same_padding, pad_same
from .patch_embed import PatchEmbed
from .pool2d_same import AvgPool2dSame, create_pool2d
from .squeeze_excite import SEModule, SqueezeExcite, EffectiveSEModule, EffectiveSqueezeExcite
from .selective_kernel import SelectiveKernel
from .separable_conv import SeparableConv2d, SeparableConvNormAct
from .space_to_depth import SpaceToDepthModule
from .split_attn import SplitAttn
from .split_batchnorm import SplitBatchNorm2d, convert_splitbn_model
from .std_conv import StdConv2d, StdConv2dSame, ScaledStdConv2d, ScaledStdConv2dSame
from .test_time_pool import TestTimePoolHead, apply_test_time_pool
from .trace_utils import _assert, _float_to_int
from .weight_init import trunc_normal_, trunc_normal_tf_, variance_scaling_, lecun_normal_
