# Supplementary material for: RTS-Net: thyroid nodule segmentation network integrating dual-path attention and graph convolution
Source: Front Med (Lausanne). 2026 Apr 13;13:1785796. doi: 10.3389/fmed.2026.1785796 (PMC13111076; doi:10.3389/fmed.2026.1785796)
Supplement: Supplementary file 2 [file Data_Sheet_2.zip › RTSNet/lib/models_timm/poolformer.py]

""" PoolFormer implementation

Paper: `PoolFormer: MetaFormer is Actually What You Need for Vision` - https://arxiv.org/abs/2111.11418

Code adapted from official impl at https://github.com/sail-sg/poolformer, original copyright in comment below

Modifications and additions for timm by / Copyright 2022, Ross Wightman
"""
# Copyright 2021 Garena Online Private Limited
#
# Licensed under the Apache License, Version 2.0 (the "License");
# you may not use this file except in compliance with the License.
# You may obtain a copy of the License at
#
#     http://www.apache.org/licenses/LICENSE-2.0
#
# Unless required by applicable law or agreed to in writing, software
# distributed under the License is distributed on an "AS IS" BASIS,
# WITHOUT WARRANTIES OR CONDITIONS OF ANY KIND, either express or implied.
# See the License for the specific language governing permissions and
# limitations under the License.
import os
import copy
import torch
import torch.nn as nn

from timm.data import IMAGENET_DEFAULT_MEAN, IMAGENET_DEFAULT_STD
from .helpers import build_model_with_cfg, checkpoint_seq
from .layers import DropPath, trunc_normal_, to_2tuple, ConvMlp, GroupNorm1
from .registry import register_model


def _cfg(url='', **kwargs):
    return {
        'url': url,
        'num_classes': 1000, 'input_size': (3, 224, 224), 'pool_size': None,
        'crop_pct': .95, 'interpolation': 'bicubic',
        'mean': IMAGENET_DEFAULT_MEAN, 'std': IMAGENET_DEFAULT_STD,
        'first_conv': 'patch_embed.proj', 'classifier': 'head',
        **kwargs
    }


default_cfgs = dict(
    poolformer_s12=_cfg(
        url='https://github.com/sail-sg/poolformer/releases/download/v1.0/poolformer_s12.pth.tar',
        crop_pct=0.9),
    poolformer_s24=_cfg(
        url='https://github.com/sail-sg/poolformer/releases/download/v1.0/poolformer_s24.pth.tar',
        crop_pct=0.9),
    poolformer_s36=_cfg(
        url='https://github.com/sail-sg/poolformer/releases/download/v1.0/poolformer_s36.pth.tar',
        crop_pct=0.9),
    poolformer_m36=_cfg(
        url='https://github.com/sail-sg/poolformer/releases/download/v1.0/poolformer_m36.pth.tar',
        crop_pct=0.95),
    poolformer_m48=_cfg(
        url='https://github.com/sail-sg/poolformer/releases/download/v1.0/poolformer_m48.pth.tar',
        crop_pct=0.95),
)


class PatchEmbed(nn.Module):
    """ Patch Embedding that is implemented by a layer of conv.
    Input: tensor in shape [B, C, H, W]
    Output: tensor in shape [B, C, H/stride, W/stride]
    """

    def __init__(self, in_chs=3, embed_dim=768, patch_size=16, stride=16, padding=0, norm_layer=None):
        super().__init__()
        patch_size = to_2tuple(patch_size)
        stride = to_2tuple(stride)
        padding = to_2tuple(padding)
        self.proj = nn.Conv2d(in_chs, embed_dim, kernel_size=patch_size, stride=stride, padding=padding)
        self.norm = norm_layer(embed_dim) if norm_layer else nn.Identity()

    def forward(self, x):
        x = self.proj(x)
        x = self.norm(x)
        return x


class Pooling(nn.Module):
    def __init__(self, pool_size=3):
        super().__init__()
        self.pool = nn.AvgPool2d(pool_size, stride=1, padding=pool_size // 2, count_include_pad=False)

    def forward(self, x):
        return self.pool(x) - x


class PoolFormerBlock(nn.Module):
    """
    Args:
        dim: embedding dim
        pool_size: pooling size
        mlp_ratio: mlp expansion ratio
        act_layer: activation
        norm_layer: normalization
        drop: dropout rate
        drop path: Stochastic Depth, refer to https://arxiv.org/abs/1603.09382
        use_layer_scale, --layer_scale_init_value: LayerScale, refer to https://arxiv.org/abs/2103.17239
    """

    def __init__(
            self, dim, pool_size=3, mlp_ratio=4.,
            act_layer=nn.GELU, norm_layer=GroupNorm1,
            drop=0., drop_path=0., layer_scale_init_value=1e-5):

        super().__init__()

        self.norm1 = norm_layer(dim)
        self.token_mixer = Pooling(pool_size=pool_size)
        self.drop_path1 = DropPath(drop_path) if drop_path > 0. else nn.Identity()
        self.norm2 = norm_layer(dim)
        self.mlp = ConvMlp(dim, hidden_features=int(dim * mlp_ratio), act_layer=act_layer, drop=drop)
        self.drop_path2 = DropPath(drop_path) if drop_path > 0. else nn.Identity()

        if layer_scale_init_value:
            self.layer_scale_1 = nn.Parameter(layer_scale_init_value * torch.ones(dim))
            self.layer_scale_2 = nn.Parameter(layer_scale_init_value * torch.ones(dim))
        else:
            self.layer_scale_1 = None
            self.layer_scale_2 = None

    def forward(self, x):
        if self.layer_scale_1 is not None:
            x = x + self.drop_path1(self.layer_scale_1.unsqueeze(-1).unsqueeze(-1) * self.token_mixer(self.norm1(x)))
            x = x + self.drop_path2(self.layer_scale_2.unsqueeze(-1).unsqueeze(-1) * self.mlp(self.norm2(x)))
        else:
            x = x + self.drop_path1(self.token_mixer(self.norm1(x)))
            x = x + self.drop_path2(self.mlp(self.norm2(x)))
        return x


def basic_blocks(
        dim, index, layers,
        pool_size=3, mlp_ratio=4.,
        act_layer=nn.GELU, norm_layer=GroupNorm1,
        drop_rate=.0, drop_path_rate=0.,
        layer_scale_init_value=1e-5,
):
    """ generate PoolFormer blocks for a stage """
    blocks = []
    for block_idx in range(layers[index]):
        block_dpr = drop_path_rate * (block_idx + sum(layers[:index])) / (sum(layers) - 1)
        blocks.append(PoolFormerBlock(
            dim, pool_size=pool_size, mlp_ratio=mlp_ratio,
            act_layer=act_layer, norm_layer=norm_layer,
            drop=drop_rate, drop_path=block_dpr,
            layer_scale_init_value=layer_scale_init_value,
        ))
    blocks = nn.Sequential(*blocks)
    return blocks


class PoolFormer(nn.Module):
    """ PoolFormer
    """

    def __init__(
            self,
            layers,
            embed_dims=(64, 128, 320, 512),
            mlp_ratios=(4, 4, 4, 4),
            downsamples=(True, True, True, True),
            pool_size=3,
            in_chans=3,
            num_classes=1000,
            global_pool='avg',
            norm_layer=GroupNorm1,
            act_layer=nn.GELU,
            in_patch_size=7,
            in_stride=4,
            in_pad=2,
            down_patch_size=3,
            down_stride=2,
            down_pad=1,
            drop_rate=0., drop_path_rate=0.,
            layer_scale_init_value=1e-5,
            **kwargs):

        super().__init__()
        self.num_classes = num_classes
        self.global_pool = global_pool
        self.num_features = embed_dims[-1]
        self.grad_checkpointing = False

        self.patch_embed = PatchEmbed(
            patch_size=in_patch_size, stride=in_stride, padding=in_pad,
            in_chs=in_chans, embed_dim=embed_dims[0])

        # set the main block in network
        network = []
        for i in range(len(layers)):
            network.append(basic_blocks(
                embed_dims[i], i, layers,
                pool_size=pool_size, mlp_ratio=mlp_ratios[i],
                act_layer=act_layer, norm_layer=norm_layer,
                drop_rate=drop_rate, drop_path_rate=drop_path_rate,
                layer_scale_init_value=layer_scale_init_value)
            )
            if i < len(layers) - 1 and (downsamples[i] or embed_dims[i] != embed_dims[i + 1]):
                # downsampling between stages
                network.append(PatchEmbed(
                    in_chs=embed_dims[i], embed_dim=embed_dims[i + 1],
                    patch_size=down_patch_size, stride=down_stride, padding=down_pad)
                )

        self.network = nn.Sequential(*network)
        self.norm = norm_layer(self.num_features)
        self.head = nn.Linear(self.num_features, num_classes) if num_classes > 0 else nn.Identity()

        self.apply(self._init_weights)

    # init for classification
    def _init_weights(self, m):
        if isinstance(m, nn.Linear):
            trunc_normal_(m.weight, std=.02)
            if isinstance(m, nn.Linear) and m.bias is not None:
                nn.init.constant_(m.bias, 0)

    @torch.jit.ignore
    def group_matcher(self, coarse=False):
        return dict(
            stem=r'^patch_embed',  # stem and embed
            blocks=[
                (r'^network\.(\d+).*\.proj', (99999,)),
                (r'^network\.(\d+)', None) if coarse else (r'^network\.(\d+)\.(\d+)', None),
                (r'^norm', (99999,))
            ],
        )

    @torch.jit.ignore
    def set_grad_checkpointing(self, enable=True):
        self.grad_checkpointing = enable

    @torch.jit.ignore
    def get_classifier(self):
        return self.head

    def reset_classifier(self, num_classes, global_pool=None):
        self.num_classes = num_classes
        if global_pool is not None:
            self.global_pool = global_pool
        self.head = nn.Linear(self.num_features, num_classes) if num_classes > 0 else nn.Identity()

    def forward_features(self, x):
        x = self.patch_embed(x)
        x = self.network(x)
        x = self.norm(x)
        return x

    def forward_head(self, x, pre_logits: bool = False):
        if self.global_pool == 'avg':
            x = x.mean([-2, -1])
        return x if pre_logits else self.head(x)

    def forward(self, x):
        x = self.forward_features(x)
        x = self.forward_head(x)
        return x


def _create_poolformer(variant, pretrained=False, **kwargs):
    if kwargs.get('features_only', None):
        raise RuntimeError('features_only not implemented for Vision Transformer models.')
    model = build_model_with_cfg(PoolFormer, variant, pretrained, **kwargs)
    return model


@register_model
def poolformer_s12(pretrained=False, **kwargs):
    """ PoolFormer-S12 model, Params: 12M """
    model = _create_poolformer('poolformer_s12', pretrained=pretrained, layers=(2, 2, 6, 2), **kwargs)
    return model


@register_model
def poolformer_s24(pretrained=False, **kwargs):
    """ PoolFormer-S24 model, Params: 21M """
    model = _create_poolformer('poolformer_s24', pretrained=pretrained, layers=(4, 4, 12, 4), **kwargs)
    return model


@register_model
def poolformer_s36(pretrained=False, **kwargs):
    """ PoolFormer-S36 model, Params: 31M """
    model = _create_poolformer(
        'poolformer_s36', pretrained=pretrained, layers=(6, 6, 18, 6), layer_scale_init_value=1e-6, **kwargs)
    return model


@register_model
def poolformer_m36(pretrained=False, **kwargs):
    """ PoolFormer-M36 model, Params: 56M """
    layers = (6, 6, 18, 6)
    embed_dims = (96, 192, 384, 768)
    model = _create_poolformer(
        'poolformer_m36', pretrained=pretrained, layers=layers, embed_dims=embed_dims,
        layer_scale_init_value=1e-6, **kwargs)
    return model


@register_model
def poolformer_m48(pretrained=False, **kwargs):
    """ PoolFormer-M48 model, Params: 73M """
    layers = (8, 8, 24, 8)
    embed_dims = (96, 192, 384, 768)
    model = _create_poolformer(
        'poolformer_m48', pretrained=pretrained, layers=layers, embed_dims=embed_dims,
        layer_scale_init_value=1e-6, **kwargs)
    return model
