# Supplementary material for: RTS-Net: thyroid nodule segmentation network integrating dual-path attention and graph convolution
Source: Front Med (Lausanne). 2026 Apr 13;13:1785796. doi: 10.3389/fmed.2026.1785796 (PMC13111076; doi:10.3389/fmed.2026.1785796)
Supplement: Supplementary file 2 [file Data_Sheet_2.zip › RTSNet/lib/models_timm/pruned/ecaresnet101d_pruned.txt]

conv1.0.weight:[32, 3, 3, 3]***conv1.1.weight:[32]***conv1.3.weight:[32, 32, 3, 3]***conv1.4.weight:[32]***conv1.6.weight:[64, 32, 3, 3]***bn1.weight:[64]***layer1.0.conv1.weight:[45, 64, 1, 1]***layer1.0.bn1.weight:[45]***layer1.0.conv2.weight:[25, 45, 3, 3]***layer1.0.bn2.weight:[25]***layer1.0.conv3.weight:[26, 25, 1, 1]***layer1.0.bn3.weight:[26]***layer1.0.se.conv.weight:[1, 1, 5]***layer1.0.downsample.1.weight:[26, 64, 1, 1]***layer1.0.downsample.2.weight:[26]***layer1.1.conv1.weight:[53, 26, 1, 1]***layer1.1.bn1.weight:[53]***layer1.1.conv2.weight:[20, 53, 3, 3]***layer1.1.bn2.weight:[20]***layer1.1.conv3.weight:[26, 20, 1, 1]***layer1.1.bn3.weight:[26]***layer1.1.se.conv.weight:[1, 1, 5]***layer1.2.conv1.weight:[60, 26, 1, 1]***layer1.2.bn1.weight:[60]***layer1.2.conv2.weight:[27, 60, 3, 3]***layer1.2.bn2.weight:[27]***layer1.2.conv3.weight:[26, 27, 1, 1]***layer1.2.bn3.weight:[26]***layer1.2.se.conv.weight:[1, 1, 5]***layer2.0.conv1.weight:[81, 26, 1, 1]***layer2.0.bn1.weight:[81]***layer2.0.conv2.weight:[24, 81, 3, 3]***layer2.0.bn2.weight:[24]***layer2.0.conv3.weight:[142, 24, 1, 1]***layer2.0.bn3.weight:[142]***layer2.0.se.conv.weight:[1, 1, 5]***layer2.0.downsample.1.weight:[142, 26, 1, 1]***layer2.0.downsample.2.weight:[142]***layer2.1.conv1.weight:[93, 142, 1, 1]***layer2.1.bn1.weight:[93]***layer2.1.conv2.weight:[49, 93, 3, 3]***layer2.1.bn2.weight:[49]***layer2.1.conv3.weight:[142, 49, 1, 1]***layer2.1.bn3.weight:[142]***layer2.1.se.conv.weight:[1, 1, 5]***layer2.2.conv1.weight:[102, 142, 1, 1]***layer2.2.bn1.weight:[102]***layer2.2.conv2.weight:[54, 102, 3, 3]***layer2.2.bn2.weight:[54]***layer2.2.conv3.weight:[142, 54, 1, 1]***layer2.2.bn3.weight:[142]***layer2.2.se.conv.weight:[1, 1, 5]***layer2.3.conv1.weight:[122, 142, 1, 1]***layer2.3.bn1.weight:[122]***layer2.3.conv2.weight:[78, 122, 3, 3]***layer2.3.bn2.weight:[78]***layer2.3.conv3.weight:[142, 78, 1, 1]***layer2.3.bn3.weight:[142]***layer2.3.se.conv.weight:[1, 1, 5]***layer3.0.conv1.weight:[101, 142, 1, 1]***layer3.0.bn1.weight:[101]***layer3.0.conv2.weight:[25, 101, 3, 3]***layer3.0.bn2.weight:[25]***layer3.0.conv3.weight:[278, 25, 1, 1]***layer3.0.bn3.weight:[278]***layer3.0.se.conv.weight:[1, 1, 5]***layer3.0.downsample.1.weight:[278, 142, 1, 1]***layer3.0.downsample.2.weight:[278]***layer3.1.conv1.weight:[239, 278, 1, 1]***layer3.1.bn1.weight:[239]***layer3.1.conv2.weight:[160, 239, 3, 3]***layer3.1.bn2.weight:[160]***layer3.1.conv3.weight:[278, 160, 1, 1]***layer3.1.bn3.weight:[278]***layer3.1.se.conv.weight:[1, 1, 5]***layer3.2.conv1.weight:[234, 278, 1, 1]***layer3.2.bn1.weight:[234]***layer3.2.conv2.weight:[156, 234, 3, 3]***layer3.2.bn2.weight:[156]***layer3.2.conv3.weight:[278, 156, 1, 1]***layer3.2.bn3.weight:[278]***layer3.2.se.conv.weight:[1, 1, 5]***layer3.3.conv1.weight:[250, 278, 1, 1]***layer3.3.bn1.weight:[250]***layer3.3.conv2.weight:[176, 250, 3, 3]***layer3.3.bn2.weight:[176]***layer3.3.conv3.weight:[278, 176, 1, 1]***layer3.3.bn3.weight:[278]***layer3.3.se.conv.weight:[1, 1, 5]***layer3.4.conv1.weight:[253, 278, 1, 1]***layer3.4.bn1.weight:[253]***layer3.4.conv2.weight:[191, 253, 3, 3]***layer3.4.bn2.weight:[191]***layer3.4.conv3.weight:[278, 191, 1, 1]***layer3.4.bn3.weight:[278]***layer3.4.se.conv.weight:[1, 1, 5]***layer3.5.conv1.weight:[251, 278, 1, 1]***layer3.5.bn1.weight:[251]***layer3.5.conv2.weight:[175, 251, 3, 3]***layer3.5.bn2.weight:[175]***layer3.5.conv3.weight:[278, 175, 1, 1]***layer3.5.bn3.weight:[278]***layer3.5.se.conv.weight:[1, 1, 5]***layer3.6.conv1.weight:[230, 278, 1, 1]***layer3.6.bn1.weight:[230]***layer3.6.conv2.weight:[128, 230, 3, 3]***layer3.6.bn2.weight:[128]***layer3.6.conv3.weight:[278, 128, 1, 1]***layer3.6.bn3.weight:[278]***layer3.6.se.conv.weight:[1, 1, 5]***layer3.7.conv1.weight:[244, 278, 1, 1]***layer3.7.bn1.weight:[244]***layer3.7.conv2.weight:[154, 244, 3, 3]***layer3.7.bn2.weight:[154]***layer3.7.conv3.weight:[278, 154, 1, 1]***layer3.7.bn3.weight:[278]***layer3.7.se.conv.weight:[1, 1, 5]***layer3.8.conv1.weight:[244, 278, 1, 1]***layer3.8.bn1.weight:[244]***layer3.8.conv2.weight:[159, 244, 3, 3]***layer3.8.bn2.weight:[159]***layer3.8.conv3.weight:[278, 159, 1, 1]***layer3.8.bn3.weight:[278]***layer3.8.se.conv.weight:[1, 1, 5]***layer3.9.conv1.weight:[238, 278, 1, 1]***layer3.9.bn1.weight:[238]***layer3.9.conv2.weight:[97, 238, 3, 3]***layer3.9.bn2.weight:[97]***layer3.9.conv3.weight:[278, 97, 1, 1]***layer3.9.bn3.weight:[278]***layer3.9.se.conv.weight:[1, 1, 5]***layer3.10.conv1.weight:[244, 278, 1, 1]***layer3.10.bn1.weight:[244]***layer3.10.conv2.weight:[149, 244, 3, 3]***layer3.10.bn2.weight:[149]***layer3.10.conv3.weight:[278, 149, 1, 1]***layer3.10.bn3.weight:[278]***layer3.10.se.conv.weight:[1, 1, 5]***layer3.11.conv1.weight:[253, 278, 1, 1]***layer3.11.bn1.weight:[253]***layer3.11.conv2.weight:[181, 253, 3, 3]***layer3.11.bn2.weight:[181]***layer3.11.conv3.weight:[278, 181, 1, 1]***layer3.11.bn3.weight:[278]***layer3.11.se.conv.weight:[1, 1, 5]***layer3.12.conv1.weight:[245, 278, 1, 1]***layer3.12.bn1.weight:[245]***layer3.12.conv2.weight:[119, 245, 3, 3]***layer3.12.bn2.weight:[119]***layer3.12.conv3.weight:[278, 119, 1, 1]***layer3.12.bn3.weight:[278]***layer3.12.se.conv.weight:[1, 1, 5]***layer3.13.conv1.weight:[255, 278, 1, 1]***layer3.13.bn1.weight:[255]***layer3.13.conv2.weight:[216, 255, 3, 3]***layer3.13.bn2.weight:[216]***layer3.13.conv3.weight:[278, 216, 1, 1]***layer3.13.bn3.weight:[278]***layer3.13.se.conv.weight:[1, 1, 5]***layer3.14.conv1.weight:[256, 278, 1, 1]***layer3.14.bn1.weight:[256]***layer3.14.conv2.weight:[201, 256, 3, 3]***layer3.14.bn2.weight:[201]***layer3.14.conv3.weight:[278, 201, 1, 1]***layer3.14.bn3.weight:[278]***layer3.14.se.conv.weight:[1, 1, 5]***layer3.15.conv1.weight:[253, 278, 1, 1]***layer3.15.bn1.weight:[253]***layer3.15.conv2.weight:[149, 253, 3, 3]***layer3.15.bn2.weight:[149]***layer3.15.conv3.weight:[278, 149, 1, 1]***layer3.15.bn3.weight:[278]***layer3.15.se.conv.weight:[1, 1, 5]***layer3.16.conv1.weight:[254, 278, 1, 1]***layer3.16.bn1.weight:[254]***layer3.16.conv2.weight:[141, 254, 3, 3]***layer3.16.bn2.weight:[141]***layer3.16.conv3.weight:[278, 141, 1, 1]***layer3.16.bn3.weight:[278]***layer3.16.se.conv.weight:[1, 1, 5]***layer3.17.conv1.weight:[256, 278, 1, 1]***layer3.17.bn1.weight:[256]***layer3.17.conv2.weight:[190, 256, 3, 3]***layer3.17.bn2.weight:[190]***layer3.17.conv3.weight:[278, 190, 1, 1]***layer3.17.bn3.weight:[278]***layer3.17.se.conv.weight:[1, 1, 5]***layer3.18.conv1.weight:[256, 278, 1, 1]***layer3.18.bn1.weight:[256]***layer3.18.conv2.weight:[217, 256, 3, 3]***layer3.18.bn2.weight:[217]***layer3.18.conv3.weight:[278, 217, 1, 1]***layer3.18.bn3.weight:[278]***layer3.18.se.conv.weight:[1, 1, 5]***layer3.19.conv1.weight:[255, 278, 1, 1]***layer3.19.bn1.weight:[255]***layer3.19.conv2.weight:[156, 255, 3, 3]***layer3.19.bn2.weight:[156]***layer3.19.conv3.weight:[278, 156, 1, 1]***layer3.19.bn3.weight:[278]***layer3.19.se.conv.weight:[1, 1, 5]***layer3.20.conv1.weight:[256, 278, 1, 1]***layer3.20.bn1.weight:[256]***layer3.20.conv2.weight:[155, 256, 3, 3]***layer3.20.bn2.weight:[155]***layer3.20.conv3.weight:[278, 155, 1, 1]***layer3.20.bn3.weight:[278]***layer3.20.se.conv.weight:[1, 1, 5]***layer3.21.conv1.weight:[256, 278, 1, 1]***layer3.21.bn1.weight:[256]***layer3.21.conv2.weight:[232, 256, 3, 3]***layer3.21.bn2.weight:[232]***layer3.21.conv3.weight:[278, 232, 1, 1]***layer3.21.bn3.weight:[278]***layer3.21.se.conv.weight:[1, 1, 5]***layer3.22.conv1.weight:[256, 278, 1, 1]***layer3.22.bn1.weight:[256]***layer3.22.conv2.weight:[214, 256, 3, 3]***layer3.22.bn2.weight:[214]***layer3.22.conv3.weight:[278, 214, 1, 1]***layer3.22.bn3.weight:[278]***layer3.22.se.conv.weight:[1, 1, 5]***layer4.0.conv1.weight:[499, 278, 1, 1]***layer4.0.bn1.weight:[499]***layer4.0.conv2.weight:[289, 499, 3, 3]***layer4.0.bn2.weight:[289]***layer4.0.conv3.weight:[2042, 289, 1, 1]***layer4.0.bn3.weight:[2042]***layer4.0.se.conv.weight:[1, 1, 7]***layer4.0.downsample.1.weight:[2042, 278, 1, 1]***layer4.0.downsample.2.weight:[2042]***layer4.1.conv1.weight:[512, 2042, 1, 1]***layer4.1.bn1.weight:[512]***layer4.1.conv2.weight:[512, 512, 3, 3]***layer4.1.bn2.weight:[512]***layer4.1.conv3.weight:[2042, 512, 1, 1]***layer4.1.bn3.weight:[2042]***layer4.1.se.conv.weight:[1, 1, 7]***layer4.2.conv1.weight:[512, 2042, 1, 1]***layer4.2.bn1.weight:[512]***layer4.2.conv2.weight:[502, 512, 3, 3]***layer4.2.bn2.weight:[502]***layer4.2.conv3.weight:[2042, 502, 1, 1]***layer4.2.bn3.weight:[2042]***layer4.2.se.conv.weight:[1, 1, 7]***fc.weight:[1000, 2042]***layer1_2_conv3_M.weight:[256, 26]***layer2_3_conv3_M.weight:[512, 142]***layer3_22_conv3_M.weight:[1024, 278]***layer4_2_conv3_M.weight:[2048, 2042]
