# Supplementary material for: RTS-Net: thyroid nodule segmentation network integrating dual-path attention and graph convolution
Source: Front Med (Lausanne). 2026 Apr 13;13:1785796. doi: 10.3389/fmed.2026.1785796 (PMC13111076; doi:10.3389/fmed.2026.1785796)
Supplement: Supplementary file 2 [file Data_Sheet_2.zip › RTSNet/lib/models_timm/pruned/ecaresnet50d_pruned.txt]

conv1.0.weight:[32, 3, 3, 3]***conv1.1.weight:[32]***conv1.3.weight:[32, 32, 3, 3]***conv1.4.weight:[32]***conv1.6.weight:[64, 32, 3, 3]***bn1.weight:[64]***layer1.0.conv1.weight:[47, 64, 1, 1]***layer1.0.bn1.weight:[47]***layer1.0.conv2.weight:[18, 47, 3, 3]***layer1.0.bn2.weight:[18]***layer1.0.conv3.weight:[19, 18, 1, 1]***layer1.0.bn3.weight:[19]***layer1.0.se.conv.weight:[1, 1, 5]***layer1.0.downsample.1.weight:[19, 64, 1, 1]***layer1.0.downsample.2.weight:[19]***layer1.1.conv1.weight:[52, 19, 1, 1]***layer1.1.bn1.weight:[52]***layer1.1.conv2.weight:[22, 52, 3, 3]***layer1.1.bn2.weight:[22]***layer1.1.conv3.weight:[19, 22, 1, 1]***layer1.1.bn3.weight:[19]***layer1.1.se.conv.weight:[1, 1, 5]***layer1.2.conv1.weight:[64, 19, 1, 1]***layer1.2.bn1.weight:[64]***layer1.2.conv2.weight:[35, 64, 3, 3]***layer1.2.bn2.weight:[35]***layer1.2.conv3.weight:[19, 35, 1, 1]***layer1.2.bn3.weight:[19]***layer1.2.se.conv.weight:[1, 1, 5]***layer2.0.conv1.weight:[85, 19, 1, 1]***layer2.0.bn1.weight:[85]***layer2.0.conv2.weight:[37, 85, 3, 3]***layer2.0.bn2.weight:[37]***layer2.0.conv3.weight:[171, 37, 1, 1]***layer2.0.bn3.weight:[171]***layer2.0.se.conv.weight:[1, 1, 5]***layer2.0.downsample.1.weight:[171, 19, 1, 1]***layer2.0.downsample.2.weight:[171]***layer2.1.conv1.weight:[107, 171, 1, 1]***layer2.1.bn1.weight:[107]***layer2.1.conv2.weight:[80, 107, 3, 3]***layer2.1.bn2.weight:[80]***layer2.1.conv3.weight:[171, 80, 1, 1]***layer2.1.bn3.weight:[171]***layer2.1.se.conv.weight:[1, 1, 5]***layer2.2.conv1.weight:[120, 171, 1, 1]***layer2.2.bn1.weight:[120]***layer2.2.conv2.weight:[85, 120, 3, 3]***layer2.2.bn2.weight:[85]***layer2.2.conv3.weight:[171, 85, 1, 1]***layer2.2.bn3.weight:[171]***layer2.2.se.conv.weight:[1, 1, 5]***layer2.3.conv1.weight:[125, 171, 1, 1]***layer2.3.bn1.weight:[125]***layer2.3.conv2.weight:[87, 125, 3, 3]***layer2.3.bn2.weight:[87]***layer2.3.conv3.weight:[171, 87, 1, 1]***layer2.3.bn3.weight:[171]***layer2.3.se.conv.weight:[1, 1, 5]***layer3.0.conv1.weight:[198, 171, 1, 1]***layer3.0.bn1.weight:[198]***layer3.0.conv2.weight:[126, 198, 3, 3]***layer3.0.bn2.weight:[126]***layer3.0.conv3.weight:[818, 126, 1, 1]***layer3.0.bn3.weight:[818]***layer3.0.se.conv.weight:[1, 1, 5]***layer3.0.downsample.1.weight:[818, 171, 1, 1]***layer3.0.downsample.2.weight:[818]***layer3.1.conv1.weight:[255, 818, 1, 1]***layer3.1.bn1.weight:[255]***layer3.1.conv2.weight:[232, 255, 3, 3]***layer3.1.bn2.weight:[232]***layer3.1.conv3.weight:[818, 232, 1, 1]***layer3.1.bn3.weight:[818]***layer3.1.se.conv.weight:[1, 1, 5]***layer3.2.conv1.weight:[256, 818, 1, 1]***layer3.2.bn1.weight:[256]***layer3.2.conv2.weight:[233, 256, 3, 3]***layer3.2.bn2.weight:[233]***layer3.2.conv3.weight:[818, 233, 1, 1]***layer3.2.bn3.weight:[818]***layer3.2.se.conv.weight:[1, 1, 5]***layer3.3.conv1.weight:[253, 818, 1, 1]***layer3.3.bn1.weight:[253]***layer3.3.conv2.weight:[235, 253, 3, 3]***layer3.3.bn2.weight:[235]***layer3.3.conv3.weight:[818, 235, 1, 1]***layer3.3.bn3.weight:[818]***layer3.3.se.conv.weight:[1, 1, 5]***layer3.4.conv1.weight:[256, 818, 1, 1]***layer3.4.bn1.weight:[256]***layer3.4.conv2.weight:[225, 256, 3, 3]***layer3.4.bn2.weight:[225]***layer3.4.conv3.weight:[818, 225, 1, 1]***layer3.4.bn3.weight:[818]***layer3.4.se.conv.weight:[1, 1, 5]***layer3.5.conv1.weight:[256, 818, 1, 1]***layer3.5.bn1.weight:[256]***layer3.5.conv2.weight:[239, 256, 3, 3]***layer3.5.bn2.weight:[239]***layer3.5.conv3.weight:[818, 239, 1, 1]***layer3.5.bn3.weight:[818]***layer3.5.se.conv.weight:[1, 1, 5]***layer4.0.conv1.weight:[492, 818, 1, 1]***layer4.0.bn1.weight:[492]***layer4.0.conv2.weight:[237, 492, 3, 3]***layer4.0.bn2.weight:[237]***layer4.0.conv3.weight:[2022, 237, 1, 1]***layer4.0.bn3.weight:[2022]***layer4.0.se.conv.weight:[1, 1, 7]***layer4.0.downsample.1.weight:[2022, 818, 1, 1]***layer4.0.downsample.2.weight:[2022]***layer4.1.conv1.weight:[512, 2022, 1, 1]***layer4.1.bn1.weight:[512]***layer4.1.conv2.weight:[500, 512, 3, 3]***layer4.1.bn2.weight:[500]***layer4.1.conv3.weight:[2022, 500, 1, 1]***layer4.1.bn3.weight:[2022]***layer4.1.se.conv.weight:[1, 1, 7]***layer4.2.conv1.weight:[512, 2022, 1, 1]***layer4.2.bn1.weight:[512]***layer4.2.conv2.weight:[490, 512, 3, 3]***layer4.2.bn2.weight:[490]***layer4.2.conv3.weight:[2022, 490, 1, 1]***layer4.2.bn3.weight:[2022]***layer4.2.se.conv.weight:[1, 1, 7]***fc.weight:[1000, 2022]***layer1_2_conv3_M.weight:[256, 19]***layer2_3_conv3_M.weight:[512, 171]***layer3_5_conv3_M.weight:[1024, 818]***layer4_2_conv3_M.weight:[2048, 2022]
