# Supplementary material for: RTS-Net: thyroid nodule segmentation network integrating dual-path attention and graph convolution
Source: Front Med (Lausanne). 2026 Apr 13;13:1785796. doi: 10.3389/fmed.2026.1785796 (PMC13111076; doi:10.3389/fmed.2026.1785796)
Supplement: Supplementary file 2 [file Data_Sheet_2.zip › RTSNet/lib/models_timm/pruned/efficientnet_b1_pruned.txt]

conv_stem.weight:[32, 3, 3, 3]***bn1.weight:[32]***bn1.bias:[32]***bn1.running_mean:[32]***bn1.running_var:[32]***bn1.num_batches_tracked:[]***blocks.0.0.conv_dw.weight:[32, 1, 3, 3]***blocks.0.0.bn1.weight:[32]***blocks.0.0.bn1.bias:[32]***blocks.0.0.bn1.running_mean:[32]***blocks.0.0.bn1.running_var:[32]***blocks.0.0.bn1.num_batches_tracked:[]***blocks.0.0.se.conv_reduce.weight:[8, 32, 1, 1]***blocks.0.0.se.conv_reduce.bias:[8]***blocks.0.0.se.conv_expand.weight:[32, 8, 1, 1]***blocks.0.0.se.conv_expand.bias:[32]***blocks.0.0.conv_pw.weight:[16, 32, 1, 1]***blocks.0.0.bn2.weight:[16]***blocks.0.0.bn2.bias:[16]***blocks.0.0.bn2.running_mean:[16]***blocks.0.0.bn2.running_var:[16]***blocks.0.0.bn2.num_batches_tracked:[]***blocks.0.1.conv_dw.weight:[16, 1, 3, 3]***blocks.0.1.bn1.weight:[16]***blocks.0.1.bn1.bias:[16]***blocks.0.1.bn1.running_mean:[16]***blocks.0.1.bn1.running_var:[16]***blocks.0.1.bn1.num_batches_tracked:[]***blocks.0.1.se.conv_reduce.weight:[4, 16, 1, 1]***blocks.0.1.se.conv_reduce.bias:[4]***blocks.0.1.se.conv_expand.weight:[16, 4, 1, 1]***blocks.0.1.se.conv_expand.bias:[16]***blocks.0.1.conv_pw.weight:[16, 16, 1, 1]***blocks.0.1.bn2.weight:[16]***blocks.0.1.bn2.bias:[16]***blocks.0.1.bn2.running_mean:[16]***blocks.0.1.bn2.running_var:[16]***blocks.0.1.bn2.num_batches_tracked:[]***blocks.1.0.conv_pw.weight:[48, 16, 1, 1]***blocks.1.0.bn1.weight:[48]***blocks.1.0.bn1.bias:[48]***blocks.1.0.bn1.running_mean:[48]***blocks.1.0.bn1.running_var:[48]***blocks.1.0.bn1.num_batches_tracked:[]***blocks.1.0.conv_dw.weight:[48, 1, 3, 3]***blocks.1.0.bn2.weight:[48]***blocks.1.0.bn2.bias:[48]***blocks.1.0.bn2.running_mean:[48]***blocks.1.0.bn2.running_var:[48]***blocks.1.0.bn2.num_batches_tracked:[]***blocks.1.0.se.conv_reduce.weight:[4, 48, 1, 1]***blocks.1.0.se.conv_reduce.bias:[4]***blocks.1.0.se.conv_expand.weight:[48, 4, 1, 1]***blocks.1.0.se.conv_expand.bias:[48]***blocks.1.0.conv_pwl.weight:[12, 48, 1, 1]***blocks.1.0.bn3.weight:[12]***blocks.1.0.bn3.bias:[12]***blocks.1.0.bn3.running_mean:[12]***blocks.1.0.bn3.running_var:[12]***blocks.1.0.bn3.num_batches_tracked:[]***blocks.1.1.conv_pw.weight:[62, 12, 1, 1]***blocks.1.1.bn1.weight:[62]***blocks.1.1.bn1.bias:[62]***blocks.1.1.bn1.running_mean:[62]***blocks.1.1.bn1.running_var:[62]***blocks.1.1.bn1.num_batches_tracked:[]***blocks.1.1.conv_dw.weight:[62, 1, 3, 3]***blocks.1.1.bn2.weight:[62]***blocks.1.1.bn2.bias:[62]***blocks.1.1.bn2.running_mean:[62]***blocks.1.1.bn2.running_var:[62]***blocks.1.1.bn2.num_batches_tracked:[]***blocks.1.1.se.conv_reduce.weight:[6, 62, 1, 1]***blocks.1.1.se.conv_reduce.bias:[6]***blocks.1.1.se.conv_expand.weight:[62, 6, 1, 1]***blocks.1.1.se.conv_expand.bias:[62]***blocks.1.1.conv_pwl.weight:[12, 62, 1, 1]***blocks.1.1.bn3.weight:[12]***blocks.1.1.bn3.bias:[12]***blocks.1.1.bn3.running_mean:[12]***blocks.1.1.bn3.running_var:[12]***blocks.1.1.bn3.num_batches_tracked:[]***blocks.1.2.conv_pw.weight:[48, 12, 1, 1]***blocks.1.2.bn1.weight:[48]***blocks.1.2.bn1.bias:[48]***blocks.1.2.bn1.running_mean:[48]***blocks.1.2.bn1.running_var:[48]***blocks.1.2.bn1.num_batches_tracked:[]***blocks.1.2.conv_dw.weight:[48, 1, 3, 3]***blocks.1.2.bn2.weight:[48]***blocks.1.2.bn2.bias:[48]***blocks.1.2.bn2.running_mean:[48]***blocks.1.2.bn2.running_var:[48]***blocks.1.2.bn2.num_batches_tracked:[]***blocks.1.2.se.conv_reduce.weight:[6, 48, 1, 1]***blocks.1.2.se.conv_reduce.bias:[6]***blocks.1.2.se.conv_expand.weight:[48, 6, 1, 1]***blocks.1.2.se.conv_expand.bias:[48]***blocks.1.2.conv_pwl.weight:[12, 48, 1, 1]***blocks.1.2.bn3.weight:[12]***blocks.1.2.bn3.bias:[12]***blocks.1.2.bn3.running_mean:[12]***blocks.1.2.bn3.running_var:[12]***blocks.1.2.bn3.num_batches_tracked:[]***blocks.2.0.conv_pw.weight:[70, 12, 1, 1]***blocks.2.0.bn1.weight:[70]***blocks.2.0.bn1.bias:[70]***blocks.2.0.bn1.running_mean:[70]***blocks.2.0.bn1.running_var:[70]***blocks.2.0.bn1.num_batches_tracked:[]***blocks.2.0.conv_dw.weight:[70, 1, 5, 5]***blocks.2.0.bn2.weight:[70]***blocks.2.0.bn2.bias:[70]***blocks.2.0.bn2.running_mean:[70]***blocks.2.0.bn2.running_var:[70]***blocks.2.0.bn2.num_batches_tracked:[]***blocks.2.0.se.conv_reduce.weight:[6, 70, 1, 1]***blocks.2.0.se.conv_reduce.bias:[6]***blocks.2.0.se.conv_expand.weight:[70, 6, 1, 1]***blocks.2.0.se.conv_expand.bias:[70]***blocks.2.0.conv_pwl.weight:[35, 70, 1, 1]***blocks.2.0.bn3.weight:[35]***blocks.2.0.bn3.bias:[35]***blocks.2.0.bn3.running_mean:[35]***blocks.2.0.bn3.running_var:[35]***blocks.2.0.bn3.num_batches_tracked:[]***blocks.2.1.conv_pw.weight:[61, 35, 1, 1]***blocks.2.1.bn1.weight:[61]***blocks.2.1.bn1.bias:[61]***blocks.2.1.bn1.running_mean:[61]***blocks.2.1.bn1.running_var:[61]***blocks.2.1.bn1.num_batches_tracked:[]***blocks.2.1.conv_dw.weight:[61, 1, 5, 5]***blocks.2.1.bn2.weight:[61]***blocks.2.1.bn2.bias:[61]***blocks.2.1.bn2.running_mean:[61]***blocks.2.1.bn2.running_var:[61]***blocks.2.1.bn2.num_batches_tracked:[]***blocks.2.1.se.conv_reduce.weight:[10, 61, 1, 1]***blocks.2.1.se.conv_reduce.bias:[10]***blocks.2.1.se.conv_expand.weight:[61, 10, 1, 1]***blocks.2.1.se.conv_expand.bias:[61]***blocks.2.1.conv_pwl.weight:[35, 61, 1, 1]***blocks.2.1.bn3.weight:[35]***blocks.2.1.bn3.bias:[35]***blocks.2.1.bn3.running_mean:[35]***blocks.2.1.bn3.running_var:[35]***blocks.2.1.bn3.num_batches_tracked:[]***blocks.2.2.conv_pw.weight:[51, 35, 1, 1]***blocks.2.2.bn1.weight:[51]***blocks.2.2.bn1.bias:[51]***blocks.2.2.bn1.running_mean:[51]***blocks.2.2.bn1.running_var:[51]***blocks.2.2.bn1.num_batches_tracked:[]***blocks.2.2.conv_dw.weight:[51, 1, 5, 5]***blocks.2.2.bn2.weight:[51]***blocks.2.2.bn2.bias:[51]***blocks.2.2.bn2.running_mean:[51]***blocks.2.2.bn2.running_var:[51]***blocks.2.2.bn2.num_batches_tracked:[]***blocks.2.2.se.conv_reduce.weight:[10, 51, 1, 1]***blocks.2.2.se.conv_reduce.bias:[10]***blocks.2.2.se.conv_expand.weight:[51, 10, 1, 1]***blocks.2.2.se.conv_expand.bias:[51]***blocks.2.2.conv_pwl.weight:[35, 51, 1, 1]***blocks.2.2.bn3.weight:[35]***blocks.2.2.bn3.bias:[35]***blocks.2.2.bn3.running_mean:[35]***blocks.2.2.bn3.running_var:[35]***blocks.2.2.bn3.num_batches_tracked:[]***blocks.3.0.conv_pw.weight:[175, 35, 1, 1]***blocks.3.0.bn1.weight:[175]***blocks.3.0.bn1.bias:[175]***blocks.3.0.bn1.running_mean:[175]***blocks.3.0.bn1.running_var:[175]***blocks.3.0.bn1.num_batches_tracked:[]***blocks.3.0.conv_dw.weight:[175, 1, 3, 3]***blocks.3.0.bn2.weight:[175]***blocks.3.0.bn2.bias:[175]***blocks.3.0.bn2.running_mean:[175]***blocks.3.0.bn2.running_var:[175]***blocks.3.0.bn2.num_batches_tracked:[]***blocks.3.0.se.conv_reduce.weight:[10, 175, 1, 1]***blocks.3.0.se.conv_reduce.bias:[10]***blocks.3.0.se.conv_expand.weight:[175, 10, 1, 1]***blocks.3.0.se.conv_expand.bias:[175]***blocks.3.0.conv_pwl.weight:[74, 175, 1, 1]***blocks.3.0.bn3.weight:[74]***blocks.3.0.bn3.bias:[74]***blocks.3.0.bn3.running_mean:[74]***blocks.3.0.bn3.running_var:[74]***blocks.3.0.bn3.num_batches_tracked:[]***blocks.3.1.conv_pw.weight:[188, 74, 1, 1]***blocks.3.1.bn1.weight:[188]***blocks.3.1.bn1.bias:[188]***blocks.3.1.bn1.running_mean:[188]***blocks.3.1.bn1.running_var:[188]***blocks.3.1.bn1.num_batches_tracked:[]***blocks.3.1.conv_dw.weight:[188, 1, 3, 3]***blocks.3.1.bn2.weight:[188]***blocks.3.1.bn2.bias:[188]***blocks.3.1.bn2.running_mean:[188]***blocks.3.1.bn2.running_var:[188]***blocks.3.1.bn2.num_batches_tracked:[]***blocks.3.1.se.conv_reduce.weight:[20, 188, 1, 1]***blocks.3.1.se.conv_reduce.bias:[20]***blocks.3.1.se.conv_expand.weight:[188, 20, 1, 1]***blocks.3.1.se.conv_expand.bias:[188]***blocks.3.1.conv_pwl.weight:[74, 188, 1, 1]***blocks.3.1.bn3.weight:[74]***blocks.3.1.bn3.bias:[74]***blocks.3.1.bn3.running_mean:[74]***blocks.3.1.bn3.running_var:[74]***blocks.3.1.bn3.num_batches_tracked:[]***blocks.3.2.conv_pw.weight:[137, 74, 1, 1]***blocks.3.2.bn1.weight:[137]***blocks.3.2.bn1.bias:[137]***blocks.3.2.bn1.running_mean:[137]***blocks.3.2.bn1.running_var:[137]***blocks.3.2.bn1.num_batches_tracked:[]***blocks.3.2.conv_dw.weight:[137, 1, 3, 3]***blocks.3.2.bn2.weight:[137]***blocks.3.2.bn2.bias:[137]***blocks.3.2.bn2.running_mean:[137]***blocks.3.2.bn2.running_var:[137]***blocks.3.2.bn2.num_batches_tracked:[]***blocks.3.2.se.conv_reduce.weight:[20, 137, 1, 1]***blocks.3.2.se.conv_reduce.bias:[20]***blocks.3.2.se.conv_expand.weight:[137, 20, 1, 1]***blocks.3.2.se.conv_expand.bias:[137]***blocks.3.2.conv_pwl.weight:[74, 137, 1, 1]***blocks.3.2.bn3.weight:[74]***blocks.3.2.bn3.bias:[74]***blocks.3.2.bn3.running_mean:[74]***blocks.3.2.bn3.running_var:[74]***blocks.3.2.bn3.num_batches_tracked:[]***blocks.3.3.conv_pw.weight:[164, 74, 1, 1]***blocks.3.3.bn1.weight:[164]***blocks.3.3.bn1.bias:[164]***blocks.3.3.bn1.running_mean:[164]***blocks.3.3.bn1.running_var:[164]***blocks.3.3.bn1.num_batches_tracked:[]***blocks.3.3.conv_dw.weight:[164, 1, 3, 3]***blocks.3.3.bn2.weight:[164]***blocks.3.3.bn2.bias:[164]***blocks.3.3.bn2.running_mean:[164]***blocks.3.3.bn2.running_var:[164]***blocks.3.3.bn2.num_batches_tracked:[]***blocks.3.3.se.conv_reduce.weight:[20, 164, 1, 1]***blocks.3.3.se.conv_reduce.bias:[20]***blocks.3.3.se.conv_expand.weight:[164, 20, 1, 1]***blocks.3.3.se.conv_expand.bias:[164]***blocks.3.3.conv_pwl.weight:[74, 164, 1, 1]***blocks.3.3.bn3.weight:[74]***blocks.3.3.bn3.bias:[74]***blocks.3.3.bn3.running_mean:[74]***blocks.3.3.bn3.running_var:[74]***blocks.3.3.bn3.num_batches_tracked:[]***blocks.4.0.conv_pw.weight:[399, 74, 1, 1]***blocks.4.0.bn1.weight:[399]***blocks.4.0.bn1.bias:[399]***blocks.4.0.bn1.running_mean:[399]***blocks.4.0.bn1.running_var:[399]***blocks.4.0.bn1.num_batches_tracked:[]***blocks.4.0.conv_dw.weight:[399, 1, 5, 5]***blocks.4.0.bn2.weight:[399]***blocks.4.0.bn2.bias:[399]***blocks.4.0.bn2.running_mean:[399]***blocks.4.0.bn2.running_var:[399]***blocks.4.0.bn2.num_batches_tracked:[]***blocks.4.0.se.conv_reduce.weight:[20, 399, 1, 1]***blocks.4.0.se.conv_reduce.bias:[20]***blocks.4.0.se.conv_expand.weight:[399, 20, 1, 1]***blocks.4.0.se.conv_expand.bias:[399]***blocks.4.0.conv_pwl.weight:[67, 399, 1, 1]***blocks.4.0.bn3.weight:[67]***blocks.4.0.bn3.bias:[67]***blocks.4.0.bn3.running_mean:[67]***blocks.4.0.bn3.running_var:[67]***blocks.4.0.bn3.num_batches_tracked:[]***blocks.4.1.conv_pw.weight:[201, 67, 1, 1]***blocks.4.1.bn1.weight:[201]***blocks.4.1.bn1.bias:[201]***blocks.4.1.bn1.running_mean:[201]***blocks.4.1.bn1.running_var:[201]***blocks.4.1.bn1.num_batches_tracked:[]***blocks.4.1.conv_dw.weight:[201, 1, 5, 5]***blocks.4.1.bn2.weight:[201]***blocks.4.1.bn2.bias:[201]***blocks.4.1.bn2.running_mean:[201]***blocks.4.1.bn2.running_var:[201]***blocks.4.1.bn2.num_batches_tracked:[]***blocks.4.1.se.conv_reduce.weight:[28, 201, 1, 1]***blocks.4.1.se.conv_reduce.bias:[28]***blocks.4.1.se.conv_expand.weight:[201, 28, 1, 1]***blocks.4.1.se.conv_expand.bias:[201]***blocks.4.1.conv_pwl.weight:[67, 201, 1, 1]***blocks.4.1.bn3.weight:[67]***blocks.4.1.bn3.bias:[67]***blocks.4.1.bn3.running_mean:[67]***blocks.4.1.bn3.running_var:[67]***blocks.4.1.bn3.num_batches_tracked:[]***blocks.4.2.conv_pw.weight:[160, 67, 1, 1]***blocks.4.2.bn1.weight:[160]***blocks.4.2.bn1.bias:[160]***blocks.4.2.bn1.running_mean:[160]***blocks.4.2.bn1.running_var:[160]***blocks.4.2.bn1.num_batches_tracked:[]***blocks.4.2.conv_dw.weight:[160, 1, 5, 5]***blocks.4.2.bn2.weight:[160]***blocks.4.2.bn2.bias:[160]***blocks.4.2.bn2.running_mean:[160]***blocks.4.2.bn2.running_var:[160]***blocks.4.2.bn2.num_batches_tracked:[]***blocks.4.2.se.conv_reduce.weight:[28, 160, 1, 1]***blocks.4.2.se.conv_reduce.bias:[28]***blocks.4.2.se.conv_expand.weight:[160, 28, 1, 1]***blocks.4.2.se.conv_expand.bias:[160]***blocks.4.2.conv_pwl.weight:[67, 160, 1, 1]***blocks.4.2.bn3.weight:[67]***blocks.4.2.bn3.bias:[67]***blocks.4.2.bn3.running_mean:[67]***blocks.4.2.bn3.running_var:[67]***blocks.4.2.bn3.num_batches_tracked:[]***blocks.4.3.conv_pw.weight:[213, 67, 1, 1]***blocks.4.3.bn1.weight:[213]***blocks.4.3.bn1.bias:[213]***blocks.4.3.bn1.running_mean:[213]***blocks.4.3.bn1.running_var:[213]***blocks.4.3.bn1.num_batches_tracked:[]***blocks.4.3.conv_dw.weight:[213, 1, 5, 5]***blocks.4.3.bn2.weight:[213]***blocks.4.3.bn2.bias:[213]***blocks.4.3.bn2.running_mean:[213]***blocks.4.3.bn2.running_var:[213]***blocks.4.3.bn2.num_batches_tracked:[]***blocks.4.3.se.conv_reduce.weight:[28, 213, 1, 1]***blocks.4.3.se.conv_reduce.bias:[28]***blocks.4.3.se.conv_expand.weight:[213, 28, 1, 1]***blocks.4.3.se.conv_expand.bias:[213]***blocks.4.3.conv_pwl.weight:[67, 213, 1, 1]***blocks.4.3.bn3.weight:[67]***blocks.4.3.bn3.bias:[67]***blocks.4.3.bn3.running_mean:[67]***blocks.4.3.bn3.running_var:[67]***blocks.4.3.bn3.num_batches_tracked:[]***blocks.5.0.conv_pw.weight:[637, 67, 1, 1]***blocks.5.0.bn1.weight:[637]***blocks.5.0.bn1.bias:[637]***blocks.5.0.bn1.running_mean:[637]***blocks.5.0.bn1.running_var:[637]***blocks.5.0.bn1.num_batches_tracked:[]***blocks.5.0.conv_dw.weight:[637, 1, 5, 5]***blocks.5.0.bn2.weight:[637]***blocks.5.0.bn2.bias:[637]***blocks.5.0.bn2.running_mean:[637]***blocks.5.0.bn2.running_var:[637]***blocks.5.0.bn2.num_batches_tracked:[]***blocks.5.0.se.conv_reduce.weight:[27, 637, 1, 1]***blocks.5.0.se.conv_reduce.bias:[27]***blocks.5.0.se.conv_expand.weight:[637, 27, 1, 1]***blocks.5.0.se.conv_expand.bias:[637]***blocks.5.0.conv_pwl.weight:[192, 637, 1, 1]***blocks.5.0.bn3.weight:[192]***blocks.5.0.bn3.bias:[192]***blocks.5.0.bn3.running_mean:[192]***blocks.5.0.bn3.running_var:[192]***blocks.5.0.bn3.num_batches_tracked:[]***blocks.5.1.conv_pw.weight:[806, 192, 1, 1]***blocks.5.1.bn1.weight:[806]***blocks.5.1.bn1.bias:[806]***blocks.5.1.bn1.running_mean:[806]***blocks.5.1.bn1.running_var:[806]***blocks.5.1.bn1.num_batches_tracked:[]***blocks.5.1.conv_dw.weight:[806, 1, 5, 5]***blocks.5.1.bn2.weight:[806]***blocks.5.1.bn2.bias:[806]***blocks.5.1.bn2.running_mean:[806]***blocks.5.1.bn2.running_var:[806]***blocks.5.1.bn2.num_batches_tracked:[]***blocks.5.1.se.conv_reduce.weight:[48, 806, 1, 1]***blocks.5.1.se.conv_reduce.bias:[48]***blocks.5.1.se.conv_expand.weight:[806, 48, 1, 1]***blocks.5.1.se.conv_expand.bias:[806]***blocks.5.1.conv_pwl.weight:[192, 806, 1, 1]***blocks.5.1.bn3.weight:[192]***blocks.5.1.bn3.bias:[192]***blocks.5.1.bn3.running_mean:[192]***blocks.5.1.bn3.running_var:[192]***blocks.5.1.bn3.num_batches_tracked:[]***blocks.5.2.conv_pw.weight:[798, 192, 1, 1]***blocks.5.2.bn1.weight:[798]***blocks.5.2.bn1.bias:[798]***blocks.5.2.bn1.running_mean:[798]***blocks.5.2.bn1.running_var:[798]***blocks.5.2.bn1.num_batches_tracked:[]***blocks.5.2.conv_dw.weight:[798, 1, 5, 5]***blocks.5.2.bn2.weight:[798]***blocks.5.2.bn2.bias:[798]***blocks.5.2.bn2.running_mean:[798]***blocks.5.2.bn2.running_var:[798]***blocks.5.2.bn2.num_batches_tracked:[]***blocks.5.2.se.conv_reduce.weight:[48, 798, 1, 1]***blocks.5.2.se.conv_reduce.bias:[48]***blocks.5.2.se.conv_expand.weight:[798, 48, 1, 1]***blocks.5.2.se.conv_expand.bias:[798]***blocks.5.2.conv_pwl.weight:[192, 798, 1, 1]***blocks.5.2.bn3.weight:[192]***blocks.5.2.bn3.bias:[192]***blocks.5.2.bn3.running_mean:[192]***blocks.5.2.bn3.running_var:[192]***blocks.5.2.bn3.num_batches_tracked:[]***blocks.5.3.conv_pw.weight:[891, 192, 1, 1]***blocks.5.3.bn1.weight:[891]***blocks.5.3.bn1.bias:[891]***blocks.5.3.bn1.running_mean:[891]***blocks.5.3.bn1.running_var:[891]***blocks.5.3.bn1.num_batches_tracked:[]***blocks.5.3.conv_dw.weight:[891, 1, 5, 5]***blocks.5.3.bn2.weight:[891]***blocks.5.3.bn2.bias:[891]***blocks.5.3.bn2.running_mean:[891]***blocks.5.3.bn2.running_var:[891]***blocks.5.3.bn2.num_batches_tracked:[]***blocks.5.3.se.conv_reduce.weight:[48, 891, 1, 1]***blocks.5.3.se.conv_reduce.bias:[48]***blocks.5.3.se.conv_expand.weight:[891, 48, 1, 1]***blocks.5.3.se.conv_expand.bias:[891]***blocks.5.3.conv_pwl.weight:[192, 891, 1, 1]***blocks.5.3.bn3.weight:[192]***blocks.5.3.bn3.bias:[192]***blocks.5.3.bn3.running_mean:[192]***blocks.5.3.bn3.running_var:[192]***blocks.5.3.bn3.num_batches_tracked:[]***blocks.5.4.conv_pw.weight:[990, 192, 1, 1]***blocks.5.4.bn1.weight:[990]***blocks.5.4.bn1.bias:[990]***blocks.5.4.bn1.running_mean:[990]***blocks.5.4.bn1.running_var:[990]***blocks.5.4.bn1.num_batches_tracked:[]***blocks.5.4.conv_dw.weight:[990, 1, 5, 5]***blocks.5.4.bn2.weight:[990]***blocks.5.4.bn2.bias:[990]***blocks.5.4.bn2.running_mean:[990]***blocks.5.4.bn2.running_var:[990]***blocks.5.4.bn2.num_batches_tracked:[]***blocks.5.4.se.conv_reduce.weight:[48, 990, 1, 1]***blocks.5.4.se.conv_reduce.bias:[48]***blocks.5.4.se.conv_expand.weight:[990, 48, 1, 1]***blocks.5.4.se.conv_expand.bias:[990]***blocks.5.4.conv_pwl.weight:[192, 990, 1, 1]***blocks.5.4.bn3.weight:[192]***blocks.5.4.bn3.bias:[192]***blocks.5.4.bn3.running_mean:[192]***blocks.5.4.bn3.running_var:[192]***blocks.5.4.bn3.num_batches_tracked:[]***blocks.6.0.conv_pw.weight:[1152, 192, 1, 1]***blocks.6.0.bn1.weight:[1152]***blocks.6.0.bn1.bias:[1152]***blocks.6.0.bn1.running_mean:[1152]***blocks.6.0.bn1.running_var:[1152]***blocks.6.0.bn1.num_batches_tracked:[]***blocks.6.0.conv_dw.weight:[1152, 1, 3, 3]***blocks.6.0.bn2.weight:[1152]***blocks.6.0.bn2.bias:[1152]***blocks.6.0.bn2.running_mean:[1152]***blocks.6.0.bn2.running_var:[1152]***blocks.6.0.bn2.num_batches_tracked:[]***blocks.6.0.se.conv_reduce.weight:[48, 1152, 1, 1]***blocks.6.0.se.conv_reduce.bias:[48]***blocks.6.0.se.conv_expand.weight:[1152, 48, 1, 1]***blocks.6.0.se.conv_expand.bias:[1152]***blocks.6.0.conv_pwl.weight:[320, 1152, 1, 1]***blocks.6.0.bn3.weight:[320]***blocks.6.0.bn3.bias:[320]***blocks.6.0.bn3.running_mean:[320]***blocks.6.0.bn3.running_var:[320]***blocks.6.0.bn3.num_batches_tracked:[]***blocks.6.1.conv_pw.weight:[1912, 320, 1, 1]***blocks.6.1.bn1.weight:[1912]***blocks.6.1.bn1.bias:[1912]***blocks.6.1.bn1.running_mean:[1912]***blocks.6.1.bn1.running_var:[1912]***blocks.6.1.bn1.num_batches_tracked:[]***blocks.6.1.conv_dw.weight:[1912, 1, 3, 3]***blocks.6.1.bn2.weight:[1912]***blocks.6.1.bn2.bias:[1912]***blocks.6.1.bn2.running_mean:[1912]***blocks.6.1.bn2.running_var:[1912]***blocks.6.1.bn2.num_batches_tracked:[]***blocks.6.1.se.conv_reduce.weight:[80, 1912, 1, 1]***blocks.6.1.se.conv_reduce.bias:[80]***blocks.6.1.se.conv_expand.weight:[1912, 80, 1, 1]***blocks.6.1.se.conv_expand.bias:[1912]***blocks.6.1.conv_pwl.weight:[320, 1912, 1, 1]***blocks.6.1.bn3.weight:[320]***blocks.6.1.bn3.bias:[320]***blocks.6.1.bn3.running_mean:[320]***blocks.6.1.bn3.running_var:[320]***blocks.6.1.bn3.num_batches_tracked:[]***conv_head.weight:[1280, 320, 1, 1]***bn2.weight:[1280]***bn2.bias:[1280]***bn2.running_mean:[1280]***bn2.running_var:[1280]***bn2.num_batches_tracked:[]***classifier.weight:[1000, 1280]***classifier.bias:[1000]
