# Supplementary material for: RTS-Net: thyroid nodule segmentation network integrating dual-path attention and graph convolution
Source: Front Med (Lausanne). 2026 Apr 13;13:1785796. doi: 10.3389/fmed.2026.1785796 (PMC13111076; doi:10.3389/fmed.2026.1785796)
Supplement: Supplementary file 2 [file Data_Sheet_2.zip › RTSNet/lib/models_timm/pruned/efficientnet_b2_pruned.txt]

conv_stem.weight:[32, 3, 3, 3]***bn1.weight:[32]***bn1.bias:[32]***bn1.running_mean:[32]***bn1.running_var:[32]***bn1.num_batches_tracked:[]***blocks.0.0.conv_dw.weight:[32, 1, 3, 3]***blocks.0.0.bn1.weight:[32]***blocks.0.0.bn1.bias:[32]***blocks.0.0.bn1.running_mean:[32]***blocks.0.0.bn1.running_var:[32]***blocks.0.0.bn1.num_batches_tracked:[]***blocks.0.0.se.conv_reduce.weight:[8, 32, 1, 1]***blocks.0.0.se.conv_reduce.bias:[8]***blocks.0.0.se.conv_expand.weight:[32, 8, 1, 1]***blocks.0.0.se.conv_expand.bias:[32]***blocks.0.0.conv_pw.weight:[16, 32, 1, 1]***blocks.0.0.bn2.weight:[16]***blocks.0.0.bn2.bias:[16]***blocks.0.0.bn2.running_mean:[16]***blocks.0.0.bn2.running_var:[16]***blocks.0.0.bn2.num_batches_tracked:[]***blocks.0.1.conv_dw.weight:[16, 1, 3, 3]***blocks.0.1.bn1.weight:[16]***blocks.0.1.bn1.bias:[16]***blocks.0.1.bn1.running_mean:[16]***blocks.0.1.bn1.running_var:[16]***blocks.0.1.bn1.num_batches_tracked:[]***blocks.0.1.se.conv_reduce.weight:[4, 16, 1, 1]***blocks.0.1.se.conv_reduce.bias:[4]***blocks.0.1.se.conv_expand.weight:[16, 4, 1, 1]***blocks.0.1.se.conv_expand.bias:[16]***blocks.0.1.conv_pw.weight:[16, 16, 1, 1]***blocks.0.1.bn2.weight:[16]***blocks.0.1.bn2.bias:[16]***blocks.0.1.bn2.running_mean:[16]***blocks.0.1.bn2.running_var:[16]***blocks.0.1.bn2.num_batches_tracked:[]***blocks.1.0.conv_pw.weight:[54, 16, 1, 1]***blocks.1.0.bn1.weight:[54]***blocks.1.0.bn1.bias:[54]***blocks.1.0.bn1.running_mean:[54]***blocks.1.0.bn1.running_var:[54]***blocks.1.0.bn1.num_batches_tracked:[]***blocks.1.0.conv_dw.weight:[54, 1, 3, 3]***blocks.1.0.bn2.weight:[54]***blocks.1.0.bn2.bias:[54]***blocks.1.0.bn2.running_mean:[54]***blocks.1.0.bn2.running_var:[54]***blocks.1.0.bn2.num_batches_tracked:[]***blocks.1.0.se.conv_reduce.weight:[4, 54, 1, 1]***blocks.1.0.se.conv_reduce.bias:[4]***blocks.1.0.se.conv_expand.weight:[54, 4, 1, 1]***blocks.1.0.se.conv_expand.bias:[54]***blocks.1.0.conv_pwl.weight:[17, 54, 1, 1]***blocks.1.0.bn3.weight:[17]***blocks.1.0.bn3.bias:[17]***blocks.1.0.bn3.running_mean:[17]***blocks.1.0.bn3.running_var:[17]***blocks.1.0.bn3.num_batches_tracked:[]***blocks.1.1.conv_pw.weight:[69, 17, 1, 1]***blocks.1.1.bn1.weight:[69]***blocks.1.1.bn1.bias:[69]***blocks.1.1.bn1.running_mean:[69]***blocks.1.1.bn1.running_var:[69]***blocks.1.1.bn1.num_batches_tracked:[]***blocks.1.1.conv_dw.weight:[69, 1, 3, 3]***blocks.1.1.bn2.weight:[69]***blocks.1.1.bn2.bias:[69]***blocks.1.1.bn2.running_mean:[69]***blocks.1.1.bn2.running_var:[69]***blocks.1.1.bn2.num_batches_tracked:[]***blocks.1.1.se.conv_reduce.weight:[6, 69, 1, 1]***blocks.1.1.se.conv_reduce.bias:[6]***blocks.1.1.se.conv_expand.weight:[69, 6, 1, 1]***blocks.1.1.se.conv_expand.bias:[69]***blocks.1.1.conv_pwl.weight:[17, 69, 1, 1]***blocks.1.1.bn3.weight:[17]***blocks.1.1.bn3.bias:[17]***blocks.1.1.bn3.running_mean:[17]***blocks.1.1.bn3.running_var:[17]***blocks.1.1.bn3.num_batches_tracked:[]***blocks.1.2.conv_pw.weight:[61, 17, 1, 1]***blocks.1.2.bn1.weight:[61]***blocks.1.2.bn1.bias:[61]***blocks.1.2.bn1.running_mean:[61]***blocks.1.2.bn1.running_var:[61]***blocks.1.2.bn1.num_batches_tracked:[]***blocks.1.2.conv_dw.weight:[61, 1, 3, 3]***blocks.1.2.bn2.weight:[61]***blocks.1.2.bn2.bias:[61]***blocks.1.2.bn2.running_mean:[61]***blocks.1.2.bn2.running_var:[61]***blocks.1.2.bn2.num_batches_tracked:[]***blocks.1.2.se.conv_reduce.weight:[6, 61, 1, 1]***blocks.1.2.se.conv_reduce.bias:[6]***blocks.1.2.se.conv_expand.weight:[61, 6, 1, 1]***blocks.1.2.se.conv_expand.bias:[61]***blocks.1.2.conv_pwl.weight:[17, 61, 1, 1]***blocks.1.2.bn3.weight:[17]***blocks.1.2.bn3.bias:[17]***blocks.1.2.bn3.running_mean:[17]***blocks.1.2.bn3.running_var:[17]***blocks.1.2.bn3.num_batches_tracked:[]***blocks.2.0.conv_pw.weight:[86, 17, 1, 1]***blocks.2.0.bn1.weight:[86]***blocks.2.0.bn1.bias:[86]***blocks.2.0.bn1.running_mean:[86]***blocks.2.0.bn1.running_var:[86]***blocks.2.0.bn1.num_batches_tracked:[]***blocks.2.0.conv_dw.weight:[86, 1, 5, 5]***blocks.2.0.bn2.weight:[86]***blocks.2.0.bn2.bias:[86]***blocks.2.0.bn2.running_mean:[86]***blocks.2.0.bn2.running_var:[86]***blocks.2.0.bn2.num_batches_tracked:[]***blocks.2.0.se.conv_reduce.weight:[6, 86, 1, 1]***blocks.2.0.se.conv_reduce.bias:[6]***blocks.2.0.se.conv_expand.weight:[86, 6, 1, 1]***blocks.2.0.se.conv_expand.bias:[86]***blocks.2.0.conv_pwl.weight:[42, 86, 1, 1]***blocks.2.0.bn3.weight:[42]***blocks.2.0.bn3.bias:[42]***blocks.2.0.bn3.running_mean:[42]***blocks.2.0.bn3.running_var:[42]***blocks.2.0.bn3.num_batches_tracked:[]***blocks.2.1.conv_pw.weight:[72, 42, 1, 1]***blocks.2.1.bn1.weight:[72]***blocks.2.1.bn1.bias:[72]***blocks.2.1.bn1.running_mean:[72]***blocks.2.1.bn1.running_var:[72]***blocks.2.1.bn1.num_batches_tracked:[]***blocks.2.1.conv_dw.weight:[72, 1, 5, 5]***blocks.2.1.bn2.weight:[72]***blocks.2.1.bn2.bias:[72]***blocks.2.1.bn2.running_mean:[72]***blocks.2.1.bn2.running_var:[72]***blocks.2.1.bn2.num_batches_tracked:[]***blocks.2.1.se.conv_reduce.weight:[12, 72, 1, 1]***blocks.2.1.se.conv_reduce.bias:[12]***blocks.2.1.se.conv_expand.weight:[72, 12, 1, 1]***blocks.2.1.se.conv_expand.bias:[72]***blocks.2.1.conv_pwl.weight:[42, 72, 1, 1]***blocks.2.1.bn3.weight:[42]***blocks.2.1.bn3.bias:[42]***blocks.2.1.bn3.running_mean:[42]***blocks.2.1.bn3.running_var:[42]***blocks.2.1.bn3.num_batches_tracked:[]***blocks.2.2.conv_pw.weight:[98, 42, 1, 1]***blocks.2.2.bn1.weight:[98]***blocks.2.2.bn1.bias:[98]***blocks.2.2.bn1.running_mean:[98]***blocks.2.2.bn1.running_var:[98]***blocks.2.2.bn1.num_batches_tracked:[]***blocks.2.2.conv_dw.weight:[98, 1, 5, 5]***blocks.2.2.bn2.weight:[98]***blocks.2.2.bn2.bias:[98]***blocks.2.2.bn2.running_mean:[98]***blocks.2.2.bn2.running_var:[98]***blocks.2.2.bn2.num_batches_tracked:[]***blocks.2.2.se.conv_reduce.weight:[12, 98, 1, 1]***blocks.2.2.se.conv_reduce.bias:[12]***blocks.2.2.se.conv_expand.weight:[98, 12, 1, 1]***blocks.2.2.se.conv_expand.bias:[98]***blocks.2.2.conv_pwl.weight:[42, 98, 1, 1]***blocks.2.2.bn3.weight:[42]***blocks.2.2.bn3.bias:[42]***blocks.2.2.bn3.running_mean:[42]***blocks.2.2.bn3.running_var:[42]***blocks.2.2.bn3.num_batches_tracked:[]***blocks.3.0.conv_pw.weight:[245, 42, 1, 1]***blocks.3.0.bn1.weight:[245]***blocks.3.0.bn1.bias:[245]***blocks.3.0.bn1.running_mean:[245]***blocks.3.0.bn1.running_var:[245]***blocks.3.0.bn1.num_batches_tracked:[]***blocks.3.0.conv_dw.weight:[245, 1, 3, 3]***blocks.3.0.bn2.weight:[245]***blocks.3.0.bn2.bias:[245]***blocks.3.0.bn2.running_mean:[245]***blocks.3.0.bn2.running_var:[245]***blocks.3.0.bn2.num_batches_tracked:[]***blocks.3.0.se.conv_reduce.weight:[12, 245, 1, 1]***blocks.3.0.se.conv_reduce.bias:[12]***blocks.3.0.se.conv_expand.weight:[245, 12, 1, 1]***blocks.3.0.se.conv_expand.bias:[245]***blocks.3.0.conv_pwl.weight:[85, 245, 1, 1]***blocks.3.0.bn3.weight:[85]***blocks.3.0.bn3.bias:[85]***blocks.3.0.bn3.running_mean:[85]***blocks.3.0.bn3.running_var:[85]***blocks.3.0.bn3.num_batches_tracked:[]***blocks.3.1.conv_pw.weight:[274, 85, 1, 1]***blocks.3.1.bn1.weight:[274]***blocks.3.1.bn1.bias:[274]***blocks.3.1.bn1.running_mean:[274]***blocks.3.1.bn1.running_var:[274]***blocks.3.1.bn1.num_batches_tracked:[]***blocks.3.1.conv_dw.weight:[274, 1, 3, 3]***blocks.3.1.bn2.weight:[274]***blocks.3.1.bn2.bias:[274]***blocks.3.1.bn2.running_mean:[274]***blocks.3.1.bn2.running_var:[274]***blocks.3.1.bn2.num_batches_tracked:[]***blocks.3.1.se.conv_reduce.weight:[22, 274, 1, 1]***blocks.3.1.se.conv_reduce.bias:[22]***blocks.3.1.se.conv_expand.weight:[274, 22, 1, 1]***blocks.3.1.se.conv_expand.bias:[274]***blocks.3.1.conv_pwl.weight:[85, 274, 1, 1]***blocks.3.1.bn3.weight:[85]***blocks.3.1.bn3.bias:[85]***blocks.3.1.bn3.running_mean:[85]***blocks.3.1.bn3.running_var:[85]***blocks.3.1.bn3.num_batches_tracked:[]***blocks.3.2.conv_pw.weight:[254, 85, 1, 1]***blocks.3.2.bn1.weight:[254]***blocks.3.2.bn1.bias:[254]***blocks.3.2.bn1.running_mean:[254]***blocks.3.2.bn1.running_var:[254]***blocks.3.2.bn1.num_batches_tracked:[]***blocks.3.2.conv_dw.weight:[254, 1, 3, 3]***blocks.3.2.bn2.weight:[254]***blocks.3.2.bn2.bias:[254]***blocks.3.2.bn2.running_mean:[254]***blocks.3.2.bn2.running_var:[254]***blocks.3.2.bn2.num_batches_tracked:[]***blocks.3.2.se.conv_reduce.weight:[22, 254, 1, 1]***blocks.3.2.se.conv_reduce.bias:[22]***blocks.3.2.se.conv_expand.weight:[254, 22, 1, 1]***blocks.3.2.se.conv_expand.bias:[254]***blocks.3.2.conv_pwl.weight:[85, 254, 1, 1]***blocks.3.2.bn3.weight:[85]***blocks.3.2.bn3.bias:[85]***blocks.3.2.bn3.running_mean:[85]***blocks.3.2.bn3.running_var:[85]***blocks.3.2.bn3.num_batches_tracked:[]***blocks.3.3.conv_pw.weight:[292, 85, 1, 1]***blocks.3.3.bn1.weight:[292]***blocks.3.3.bn1.bias:[292]***blocks.3.3.bn1.running_mean:[292]***blocks.3.3.bn1.running_var:[292]***blocks.3.3.bn1.num_batches_tracked:[]***blocks.3.3.conv_dw.weight:[292, 1, 3, 3]***blocks.3.3.bn2.weight:[292]***blocks.3.3.bn2.bias:[292]***blocks.3.3.bn2.running_mean:[292]***blocks.3.3.bn2.running_var:[292]***blocks.3.3.bn2.num_batches_tracked:[]***blocks.3.3.se.conv_reduce.weight:[22, 292, 1, 1]***blocks.3.3.se.conv_reduce.bias:[22]***blocks.3.3.se.conv_expand.weight:[292, 22, 1, 1]***blocks.3.3.se.conv_expand.bias:[292]***blocks.3.3.conv_pwl.weight:[85, 292, 1, 1]***blocks.3.3.bn3.weight:[85]***blocks.3.3.bn3.bias:[85]***blocks.3.3.bn3.running_mean:[85]***blocks.3.3.bn3.running_var:[85]***blocks.3.3.bn3.num_batches_tracked:[]***blocks.4.0.conv_pw.weight:[502, 85, 1, 1]***blocks.4.0.bn1.weight:[502]***blocks.4.0.bn1.bias:[502]***blocks.4.0.bn1.running_mean:[502]***blocks.4.0.bn1.running_var:[502]***blocks.4.0.bn1.num_batches_tracked:[]***blocks.4.0.conv_dw.weight:[502, 1, 5, 5]***blocks.4.0.bn2.weight:[502]***blocks.4.0.bn2.bias:[502]***blocks.4.0.bn2.running_mean:[502]***blocks.4.0.bn2.running_var:[502]***blocks.4.0.bn2.num_batches_tracked:[]***blocks.4.0.se.conv_reduce.weight:[22, 502, 1, 1]***blocks.4.0.se.conv_reduce.bias:[22]***blocks.4.0.se.conv_expand.weight:[502, 22, 1, 1]***blocks.4.0.se.conv_expand.bias:[502]***blocks.4.0.conv_pwl.weight:[116, 502, 1, 1]***blocks.4.0.bn3.weight:[116]***blocks.4.0.bn3.bias:[116]***blocks.4.0.bn3.running_mean:[116]***blocks.4.0.bn3.running_var:[116]***blocks.4.0.bn3.num_batches_tracked:[]***blocks.4.1.conv_pw.weight:[315, 116, 1, 1]***blocks.4.1.bn1.weight:[315]***blocks.4.1.bn1.bias:[315]***blocks.4.1.bn1.running_mean:[315]***blocks.4.1.bn1.running_var:[315]***blocks.4.1.bn1.num_batches_tracked:[]***blocks.4.1.conv_dw.weight:[315, 1, 5, 5]***blocks.4.1.bn2.weight:[315]***blocks.4.1.bn2.bias:[315]***blocks.4.1.bn2.running_mean:[315]***blocks.4.1.bn2.running_var:[315]***blocks.4.1.bn2.num_batches_tracked:[]***blocks.4.1.se.conv_reduce.weight:[30, 315, 1, 1]***blocks.4.1.se.conv_reduce.bias:[30]***blocks.4.1.se.conv_expand.weight:[315, 30, 1, 1]***blocks.4.1.se.conv_expand.bias:[315]***blocks.4.1.conv_pwl.weight:[116, 315, 1, 1]***blocks.4.1.bn3.weight:[116]***blocks.4.1.bn3.bias:[116]***blocks.4.1.bn3.running_mean:[116]***blocks.4.1.bn3.running_var:[116]***blocks.4.1.bn3.num_batches_tracked:[]***blocks.4.2.conv_pw.weight:[354, 116, 1, 1]***blocks.4.2.bn1.weight:[354]***blocks.4.2.bn1.bias:[354]***blocks.4.2.bn1.running_mean:[354]***blocks.4.2.bn1.running_var:[354]***blocks.4.2.bn1.num_batches_tracked:[]***blocks.4.2.conv_dw.weight:[354, 1, 5, 5]***blocks.4.2.bn2.weight:[354]***blocks.4.2.bn2.bias:[354]***blocks.4.2.bn2.running_mean:[354]***blocks.4.2.bn2.running_var:[354]***blocks.4.2.bn2.num_batches_tracked:[]***blocks.4.2.se.conv_reduce.weight:[30, 354, 1, 1]***blocks.4.2.se.conv_reduce.bias:[30]***blocks.4.2.se.conv_expand.weight:[354, 30, 1, 1]***blocks.4.2.se.conv_expand.bias:[354]***blocks.4.2.conv_pwl.weight:[116, 354, 1, 1]***blocks.4.2.bn3.weight:[116]***blocks.4.2.bn3.bias:[116]***blocks.4.2.bn3.running_mean:[116]***blocks.4.2.bn3.running_var:[116]***blocks.4.2.bn3.num_batches_tracked:[]***blocks.4.3.conv_pw.weight:[443, 116, 1, 1]***blocks.4.3.bn1.weight:[443]***blocks.4.3.bn1.bias:[443]***blocks.4.3.bn1.running_mean:[443]***blocks.4.3.bn1.running_var:[443]***blocks.4.3.bn1.num_batches_tracked:[]***blocks.4.3.conv_dw.weight:[443, 1, 5, 5]***blocks.4.3.bn2.weight:[443]***blocks.4.3.bn2.bias:[443]***blocks.4.3.bn2.running_mean:[443]***blocks.4.3.bn2.running_var:[443]***blocks.4.3.bn2.num_batches_tracked:[]***blocks.4.3.se.conv_reduce.weight:[30, 443, 1, 1]***blocks.4.3.se.conv_reduce.bias:[30]***blocks.4.3.se.conv_expand.weight:[443, 30, 1, 1]***blocks.4.3.se.conv_expand.bias:[443]***blocks.4.3.conv_pwl.weight:[116, 443, 1, 1]***blocks.4.3.bn3.weight:[116]***blocks.4.3.bn3.bias:[116]***blocks.4.3.bn3.running_mean:[116]***blocks.4.3.bn3.running_var:[116]***blocks.4.3.bn3.num_batches_tracked:[]***blocks.5.0.conv_pw.weight:[719, 116, 1, 1]***blocks.5.0.bn1.weight:[719]***blocks.5.0.bn1.bias:[719]***blocks.5.0.bn1.running_mean:[719]***blocks.5.0.bn1.running_var:[719]***blocks.5.0.bn1.num_batches_tracked:[]***blocks.5.0.conv_dw.weight:[719, 1, 5, 5]***blocks.5.0.bn2.weight:[719]***blocks.5.0.bn2.bias:[719]***blocks.5.0.bn2.running_mean:[719]***blocks.5.0.bn2.running_var:[719]***blocks.5.0.bn2.num_batches_tracked:[]***blocks.5.0.se.conv_reduce.weight:[30, 719, 1, 1]***blocks.5.0.se.conv_reduce.bias:[30]***blocks.5.0.se.conv_expand.weight:[719, 30, 1, 1]***blocks.5.0.se.conv_expand.bias:[719]***blocks.5.0.conv_pwl.weight:[208, 719, 1, 1]***blocks.5.0.bn3.weight:[208]***blocks.5.0.bn3.bias:[208]***blocks.5.0.bn3.running_mean:[208]***blocks.5.0.bn3.running_var:[208]***blocks.5.0.bn3.num_batches_tracked:[]***blocks.5.1.conv_pw.weight:[1148, 208, 1, 1]***blocks.5.1.bn1.weight:[1148]***blocks.5.1.bn1.bias:[1148]***blocks.5.1.bn1.running_mean:[1148]***blocks.5.1.bn1.running_var:[1148]***blocks.5.1.bn1.num_batches_tracked:[]***blocks.5.1.conv_dw.weight:[1148, 1, 5, 5]***blocks.5.1.bn2.weight:[1148]***blocks.5.1.bn2.bias:[1148]***blocks.5.1.bn2.running_mean:[1148]***blocks.5.1.bn2.running_var:[1148]***blocks.5.1.bn2.num_batches_tracked:[]***blocks.5.1.se.conv_reduce.weight:[52, 1148, 1, 1]***blocks.5.1.se.conv_reduce.bias:[52]***blocks.5.1.se.conv_expand.weight:[1148, 52, 1, 1]***blocks.5.1.se.conv_expand.bias:[1148]***blocks.5.1.conv_pwl.weight:[208, 1148, 1, 1]***blocks.5.1.bn3.weight:[208]***blocks.5.1.bn3.bias:[208]***blocks.5.1.bn3.running_mean:[208]***blocks.5.1.bn3.running_var:[208]***blocks.5.1.bn3.num_batches_tracked:[]***blocks.5.2.conv_pw.weight:[1160, 208, 1, 1]***blocks.5.2.bn1.weight:[1160]***blocks.5.2.bn1.bias:[1160]***blocks.5.2.bn1.running_mean:[1160]***blocks.5.2.bn1.running_var:[1160]***blocks.5.2.bn1.num_batches_tracked:[]***blocks.5.2.conv_dw.weight:[1160, 1, 5, 5]***blocks.5.2.bn2.weight:[1160]***blocks.5.2.bn2.bias:[1160]***blocks.5.2.bn2.running_mean:[1160]***blocks.5.2.bn2.running_var:[1160]***blocks.5.2.bn2.num_batches_tracked:[]***blocks.5.2.se.conv_reduce.weight:[52, 1160, 1, 1]***blocks.5.2.se.conv_reduce.bias:[52]***blocks.5.2.se.conv_expand.weight:[1160, 52, 1, 1]***blocks.5.2.se.conv_expand.bias:[1160]***blocks.5.2.conv_pwl.weight:[208, 1160, 1, 1]***blocks.5.2.bn3.weight:[208]***blocks.5.2.bn3.bias:[208]***blocks.5.2.bn3.running_mean:[208]***blocks.5.2.bn3.running_var:[208]***blocks.5.2.bn3.num_batches_tracked:[]***blocks.5.3.conv_pw.weight:[1182, 208, 1, 1]***blocks.5.3.bn1.weight:[1182]***blocks.5.3.bn1.bias:[1182]***blocks.5.3.bn1.running_mean:[1182]***blocks.5.3.bn1.running_var:[1182]***blocks.5.3.bn1.num_batches_tracked:[]***blocks.5.3.conv_dw.weight:[1182, 1, 5, 5]***blocks.5.3.bn2.weight:[1182]***blocks.5.3.bn2.bias:[1182]***blocks.5.3.bn2.running_mean:[1182]***blocks.5.3.bn2.running_var:[1182]***blocks.5.3.bn2.num_batches_tracked:[]***blocks.5.3.se.conv_reduce.weight:[52, 1182, 1, 1]***blocks.5.3.se.conv_reduce.bias:[52]***blocks.5.3.se.conv_expand.weight:[1182, 52, 1, 1]***blocks.5.3.se.conv_expand.bias:[1182]***blocks.5.3.conv_pwl.weight:[208, 1182, 1, 1]***blocks.5.3.bn3.weight:[208]***blocks.5.3.bn3.bias:[208]***blocks.5.3.bn3.running_mean:[208]***blocks.5.3.bn3.running_var:[208]***blocks.5.3.bn3.num_batches_tracked:[]***blocks.5.4.conv_pw.weight:[1228, 208, 1, 1]***blocks.5.4.bn1.weight:[1228]***blocks.5.4.bn1.bias:[1228]***blocks.5.4.bn1.running_mean:[1228]***blocks.5.4.bn1.running_var:[1228]***blocks.5.4.bn1.num_batches_tracked:[]***blocks.5.4.conv_dw.weight:[1228, 1, 5, 5]***blocks.5.4.bn2.weight:[1228]***blocks.5.4.bn2.bias:[1228]***blocks.5.4.bn2.running_mean:[1228]***blocks.5.4.bn2.running_var:[1228]***blocks.5.4.bn2.num_batches_tracked:[]***blocks.5.4.se.conv_reduce.weight:[52, 1228, 1, 1]***blocks.5.4.se.conv_reduce.bias:[52]***blocks.5.4.se.conv_expand.weight:[1228, 52, 1, 1]***blocks.5.4.se.conv_expand.bias:[1228]***blocks.5.4.conv_pwl.weight:[208, 1228, 1, 1]***blocks.5.4.bn3.weight:[208]***blocks.5.4.bn3.bias:[208]***blocks.5.4.bn3.running_mean:[208]***blocks.5.4.bn3.running_var:[208]***blocks.5.4.bn3.num_batches_tracked:[]***blocks.6.0.conv_pw.weight:[1248, 208, 1, 1]***blocks.6.0.bn1.weight:[1248]***blocks.6.0.bn1.bias:[1248]***blocks.6.0.bn1.running_mean:[1248]***blocks.6.0.bn1.running_var:[1248]***blocks.6.0.bn1.num_batches_tracked:[]***blocks.6.0.conv_dw.weight:[1248, 1, 3, 3]***blocks.6.0.bn2.weight:[1248]***blocks.6.0.bn2.bias:[1248]***blocks.6.0.bn2.running_mean:[1248]***blocks.6.0.bn2.running_var:[1248]***blocks.6.0.bn2.num_batches_tracked:[]***blocks.6.0.se.conv_reduce.weight:[52, 1248, 1, 1]***blocks.6.0.se.conv_reduce.bias:[52]***blocks.6.0.se.conv_expand.weight:[1248, 52, 1, 1]***blocks.6.0.se.conv_expand.bias:[1248]***blocks.6.0.conv_pwl.weight:[352, 1248, 1, 1]***blocks.6.0.bn3.weight:[352]***blocks.6.0.bn3.bias:[352]***blocks.6.0.bn3.running_mean:[352]***blocks.6.0.bn3.running_var:[352]***blocks.6.0.bn3.num_batches_tracked:[]***blocks.6.1.conv_pw.weight:[2112, 352, 1, 1]***blocks.6.1.bn1.weight:[2112]***blocks.6.1.bn1.bias:[2112]***blocks.6.1.bn1.running_mean:[2112]***blocks.6.1.bn1.running_var:[2112]***blocks.6.1.bn1.num_batches_tracked:[]***blocks.6.1.conv_dw.weight:[2112, 1, 3, 3]***blocks.6.1.bn2.weight:[2112]***blocks.6.1.bn2.bias:[2112]***blocks.6.1.bn2.running_mean:[2112]***blocks.6.1.bn2.running_var:[2112]***blocks.6.1.bn2.num_batches_tracked:[]***blocks.6.1.se.conv_reduce.weight:[88, 2112, 1, 1]***blocks.6.1.se.conv_reduce.bias:[88]***blocks.6.1.se.conv_expand.weight:[2112, 88, 1, 1]***blocks.6.1.se.conv_expand.bias:[2112]***blocks.6.1.conv_pwl.weight:[352, 2112, 1, 1]***blocks.6.1.bn3.weight:[352]***blocks.6.1.bn3.bias:[352]***blocks.6.1.bn3.running_mean:[352]***blocks.6.1.bn3.running_var:[352]***blocks.6.1.bn3.num_batches_tracked:[]***conv_head.weight:[1408, 352, 1, 1]***bn2.weight:[1408]***bn2.bias:[1408]***bn2.running_mean:[1408]***bn2.running_var:[1408]***bn2.num_batches_tracked:[]***classifier.weight:[1000, 1408]***classifier.bias:[1000]
