# Supplementary material for: RTS-Net: thyroid nodule segmentation network integrating dual-path attention and graph convolution
Source: Front Med (Lausanne). 2026 Apr 13;13:1785796. doi: 10.3389/fmed.2026.1785796 (PMC13111076; doi:10.3389/fmed.2026.1785796)
Supplement: Supplementary file 2 [file Data_Sheet_2.zip › RTSNet/lib/models_timm/pruned/efficientnet_b3_pruned.txt]

conv_stem.weight:[40, 3, 3, 3]***bn1.weight:[40]***bn1.bias:[40]***bn1.running_mean:[40]***bn1.running_var:[40]***bn1.num_batches_tracked:[]***blocks.0.0.conv_dw.weight:[40, 1, 3, 3]***blocks.0.0.bn1.weight:[40]***blocks.0.0.bn1.bias:[40]***blocks.0.0.bn1.running_mean:[40]***blocks.0.0.bn1.running_var:[40]***blocks.0.0.bn1.num_batches_tracked:[]***blocks.0.0.se.conv_reduce.weight:[10, 40, 1, 1]***blocks.0.0.se.conv_reduce.bias:[10]***blocks.0.0.se.conv_expand.weight:[40, 10, 1, 1]***blocks.0.0.se.conv_expand.bias:[40]***blocks.0.0.conv_pw.weight:[24, 40, 1, 1]***blocks.0.0.bn2.weight:[24]***blocks.0.0.bn2.bias:[24]***blocks.0.0.bn2.running_mean:[24]***blocks.0.0.bn2.running_var:[24]***blocks.0.0.bn2.num_batches_tracked:[]***blocks.0.1.conv_dw.weight:[24, 1, 3, 3]***blocks.0.1.bn1.weight:[24]***blocks.0.1.bn1.bias:[24]***blocks.0.1.bn1.running_mean:[24]***blocks.0.1.bn1.running_var:[24]***blocks.0.1.bn1.num_batches_tracked:[]***blocks.0.1.se.conv_reduce.weight:[6, 24, 1, 1]***blocks.0.1.se.conv_reduce.bias:[6]***blocks.0.1.se.conv_expand.weight:[24, 6, 1, 1]***blocks.0.1.se.conv_expand.bias:[24]***blocks.0.1.conv_pw.weight:[24, 24, 1, 1]***blocks.0.1.bn2.weight:[24]***blocks.0.1.bn2.bias:[24]***blocks.0.1.bn2.running_mean:[24]***blocks.0.1.bn2.running_var:[24]***blocks.0.1.bn2.num_batches_tracked:[]***blocks.1.0.conv_pw.weight:[27, 24, 1, 1]***blocks.1.0.bn1.weight:[27]***blocks.1.0.bn1.bias:[27]***blocks.1.0.bn1.running_mean:[27]***blocks.1.0.bn1.running_var:[27]***blocks.1.0.bn1.num_batches_tracked:[]***blocks.1.0.conv_dw.weight:[27, 1, 3, 3]***blocks.1.0.bn2.weight:[27]***blocks.1.0.bn2.bias:[27]***blocks.1.0.bn2.running_mean:[27]***blocks.1.0.bn2.running_var:[27]***blocks.1.0.bn2.num_batches_tracked:[]***blocks.1.0.se.conv_reduce.weight:[6, 27, 1, 1]***blocks.1.0.se.conv_reduce.bias:[6]***blocks.1.0.se.conv_expand.weight:[27, 6, 1, 1]***blocks.1.0.se.conv_expand.bias:[27]***blocks.1.0.conv_pwl.weight:[12, 27, 1, 1]***blocks.1.0.bn3.weight:[12]***blocks.1.0.bn3.bias:[12]***blocks.1.0.bn3.running_mean:[12]***blocks.1.0.bn3.running_var:[12]***blocks.1.0.bn3.num_batches_tracked:[]***blocks.1.1.conv_pw.weight:[49, 12, 1, 1]***blocks.1.1.bn1.weight:[49]***blocks.1.1.bn1.bias:[49]***blocks.1.1.bn1.running_mean:[49]***blocks.1.1.bn1.running_var:[49]***blocks.1.1.bn1.num_batches_tracked:[]***blocks.1.1.conv_dw.weight:[49, 1, 3, 3]***blocks.1.1.bn2.weight:[49]***blocks.1.1.bn2.bias:[49]***blocks.1.1.bn2.running_mean:[49]***blocks.1.1.bn2.running_var:[49]***blocks.1.1.bn2.num_batches_tracked:[]***blocks.1.1.se.conv_reduce.weight:[8, 49, 1, 1]***blocks.1.1.se.conv_reduce.bias:[8]***blocks.1.1.se.conv_expand.weight:[49, 8, 1, 1]***blocks.1.1.se.conv_expand.bias:[49]***blocks.1.1.conv_pwl.weight:[12, 49, 1, 1]***blocks.1.1.bn3.weight:[12]***blocks.1.1.bn3.bias:[12]***blocks.1.1.bn3.running_mean:[12]***blocks.1.1.bn3.running_var:[12]***blocks.1.1.bn3.num_batches_tracked:[]***blocks.1.2.conv_pw.weight:[48, 12, 1, 1]***blocks.1.2.bn1.weight:[48]***blocks.1.2.bn1.bias:[48]***blocks.1.2.bn1.running_mean:[48]***blocks.1.2.bn1.running_var:[48]***blocks.1.2.bn1.num_batches_tracked:[]***blocks.1.2.conv_dw.weight:[48, 1, 3, 3]***blocks.1.2.bn2.weight:[48]***blocks.1.2.bn2.bias:[48]***blocks.1.2.bn2.running_mean:[48]***blocks.1.2.bn2.running_var:[48]***blocks.1.2.bn2.num_batches_tracked:[]***blocks.1.2.se.conv_reduce.weight:[8, 48, 1, 1]***blocks.1.2.se.conv_reduce.bias:[8]***blocks.1.2.se.conv_expand.weight:[48, 8, 1, 1]***blocks.1.2.se.conv_expand.bias:[48]***blocks.1.2.conv_pwl.weight:[12, 48, 1, 1]***blocks.1.2.bn3.weight:[12]***blocks.1.2.bn3.bias:[12]***blocks.1.2.bn3.running_mean:[12]***blocks.1.2.bn3.running_var:[12]***blocks.1.2.bn3.num_batches_tracked:[]***blocks.2.0.conv_pw.weight:[83, 12, 1, 1]***blocks.2.0.bn1.weight:[83]***blocks.2.0.bn1.bias:[83]***blocks.2.0.bn1.running_mean:[83]***blocks.2.0.bn1.running_var:[83]***blocks.2.0.bn1.num_batches_tracked:[]***blocks.2.0.conv_dw.weight:[83, 1, 5, 5]***blocks.2.0.bn2.weight:[83]***blocks.2.0.bn2.bias:[83]***blocks.2.0.bn2.running_mean:[83]***blocks.2.0.bn2.running_var:[83]***blocks.2.0.bn2.num_batches_tracked:[]***blocks.2.0.se.conv_reduce.weight:[8, 83, 1, 1]***blocks.2.0.se.conv_reduce.bias:[8]***blocks.2.0.se.conv_expand.weight:[83, 8, 1, 1]***blocks.2.0.se.conv_expand.bias:[83]***blocks.2.0.conv_pwl.weight:[40, 83, 1, 1]***blocks.2.0.bn3.weight:[40]***blocks.2.0.bn3.bias:[40]***blocks.2.0.bn3.running_mean:[40]***blocks.2.0.bn3.running_var:[40]***blocks.2.0.bn3.num_batches_tracked:[]***blocks.2.1.conv_pw.weight:[90, 40, 1, 1]***blocks.2.1.bn1.weight:[90]***blocks.2.1.bn1.bias:[90]***blocks.2.1.bn1.running_mean:[90]***blocks.2.1.bn1.running_var:[90]***blocks.2.1.bn1.num_batches_tracked:[]***blocks.2.1.conv_dw.weight:[90, 1, 5, 5]***blocks.2.1.bn2.weight:[90]***blocks.2.1.bn2.bias:[90]***blocks.2.1.bn2.running_mean:[90]***blocks.2.1.bn2.running_var:[90]***blocks.2.1.bn2.num_batches_tracked:[]***blocks.2.1.se.conv_reduce.weight:[12, 90, 1, 1]***blocks.2.1.se.conv_reduce.bias:[12]***blocks.2.1.se.conv_expand.weight:[90, 12, 1, 1]***blocks.2.1.se.conv_expand.bias:[90]***blocks.2.1.conv_pwl.weight:[40, 90, 1, 1]***blocks.2.1.bn3.weight:[40]***blocks.2.1.bn3.bias:[40]***blocks.2.1.bn3.running_mean:[40]***blocks.2.1.bn3.running_var:[40]***blocks.2.1.bn3.num_batches_tracked:[]***blocks.2.2.conv_pw.weight:[85, 40, 1, 1]***blocks.2.2.bn1.weight:[85]***blocks.2.2.bn1.bias:[85]***blocks.2.2.bn1.running_mean:[85]***blocks.2.2.bn1.running_var:[85]***blocks.2.2.bn1.num_batches_tracked:[]***blocks.2.2.conv_dw.weight:[85, 1, 5, 5]***blocks.2.2.bn2.weight:[85]***blocks.2.2.bn2.bias:[85]***blocks.2.2.bn2.running_mean:[85]***blocks.2.2.bn2.running_var:[85]***blocks.2.2.bn2.num_batches_tracked:[]***blocks.2.2.se.conv_reduce.weight:[12, 85, 1, 1]***blocks.2.2.se.conv_reduce.bias:[12]***blocks.2.2.se.conv_expand.weight:[85, 12, 1, 1]***blocks.2.2.se.conv_expand.bias:[85]***blocks.2.2.conv_pwl.weight:[40, 85, 1, 1]***blocks.2.2.bn3.weight:[40]***blocks.2.2.bn3.bias:[40]***blocks.2.2.bn3.running_mean:[40]***blocks.2.2.bn3.running_var:[40]***blocks.2.2.bn3.num_batches_tracked:[]***blocks.3.0.conv_pw.weight:[215, 40, 1, 1]***blocks.3.0.bn1.weight:[215]***blocks.3.0.bn1.bias:[215]***blocks.3.0.bn1.running_mean:[215]***blocks.3.0.bn1.running_var:[215]***blocks.3.0.bn1.num_batches_tracked:[]***blocks.3.0.conv_dw.weight:[215, 1, 3, 3]***blocks.3.0.bn2.weight:[215]***blocks.3.0.bn2.bias:[215]***blocks.3.0.bn2.running_mean:[215]***blocks.3.0.bn2.running_var:[215]***blocks.3.0.bn2.num_batches_tracked:[]***blocks.3.0.se.conv_reduce.weight:[12, 215, 1, 1]***blocks.3.0.se.conv_reduce.bias:[12]***blocks.3.0.se.conv_expand.weight:[215, 12, 1, 1]***blocks.3.0.se.conv_expand.bias:[215]***blocks.3.0.conv_pwl.weight:[93, 215, 1, 1]***blocks.3.0.bn3.weight:[93]***blocks.3.0.bn3.bias:[93]***blocks.3.0.bn3.running_mean:[93]***blocks.3.0.bn3.running_var:[93]***blocks.3.0.bn3.num_batches_tracked:[]***blocks.3.1.conv_pw.weight:[261, 93, 1, 1]***blocks.3.1.bn1.weight:[261]***blocks.3.1.bn1.bias:[261]***blocks.3.1.bn1.running_mean:[261]***blocks.3.1.bn1.running_var:[261]***blocks.3.1.bn1.num_batches_tracked:[]***blocks.3.1.conv_dw.weight:[261, 1, 3, 3]***blocks.3.1.bn2.weight:[261]***blocks.3.1.bn2.bias:[261]***blocks.3.1.bn2.running_mean:[261]***blocks.3.1.bn2.running_var:[261]***blocks.3.1.bn2.num_batches_tracked:[]***blocks.3.1.se.conv_reduce.weight:[24, 261, 1, 1]***blocks.3.1.se.conv_reduce.bias:[24]***blocks.3.1.se.conv_expand.weight:[261, 24, 1, 1]***blocks.3.1.se.conv_expand.bias:[261]***blocks.3.1.conv_pwl.weight:[93, 261, 1, 1]***blocks.3.1.bn3.weight:[93]***blocks.3.1.bn3.bias:[93]***blocks.3.1.bn3.running_mean:[93]***blocks.3.1.bn3.running_var:[93]***blocks.3.1.bn3.num_batches_tracked:[]***blocks.3.2.conv_pw.weight:[219, 93, 1, 1]***blocks.3.2.bn1.weight:[219]***blocks.3.2.bn1.bias:[219]***blocks.3.2.bn1.running_mean:[219]***blocks.3.2.bn1.running_var:[219]***blocks.3.2.bn1.num_batches_tracked:[]***blocks.3.2.conv_dw.weight:[219, 1, 3, 3]***blocks.3.2.bn2.weight:[219]***blocks.3.2.bn2.bias:[219]***blocks.3.2.bn2.running_mean:[219]***blocks.3.2.bn2.running_var:[219]***blocks.3.2.bn2.num_batches_tracked:[]***blocks.3.2.se.conv_reduce.weight:[24, 219, 1, 1]***blocks.3.2.se.conv_reduce.bias:[24]***blocks.3.2.se.conv_expand.weight:[219, 24, 1, 1]***blocks.3.2.se.conv_expand.bias:[219]***blocks.3.2.conv_pwl.weight:[93, 219, 1, 1]***blocks.3.2.bn3.weight:[93]***blocks.3.2.bn3.bias:[93]***blocks.3.2.bn3.running_mean:[93]***blocks.3.2.bn3.running_var:[93]***blocks.3.2.bn3.num_batches_tracked:[]***blocks.3.3.conv_pw.weight:[254, 93, 1, 1]***blocks.3.3.bn1.weight:[254]***blocks.3.3.bn1.bias:[254]***blocks.3.3.bn1.running_mean:[254]***blocks.3.3.bn1.running_var:[254]***blocks.3.3.bn1.num_batches_tracked:[]***blocks.3.3.conv_dw.weight:[254, 1, 3, 3]***blocks.3.3.bn2.weight:[254]***blocks.3.3.bn2.bias:[254]***blocks.3.3.bn2.running_mean:[254]***blocks.3.3.bn2.running_var:[254]***blocks.3.3.bn2.num_batches_tracked:[]***blocks.3.3.se.conv_reduce.weight:[24, 254, 1, 1]***blocks.3.3.se.conv_reduce.bias:[24]***blocks.3.3.se.conv_expand.weight:[254, 24, 1, 1]***blocks.3.3.se.conv_expand.bias:[254]***blocks.3.3.conv_pwl.weight:[93, 254, 1, 1]***blocks.3.3.bn3.weight:[93]***blocks.3.3.bn3.bias:[93]***blocks.3.3.bn3.running_mean:[93]***blocks.3.3.bn3.running_var:[93]***blocks.3.3.bn3.num_batches_tracked:[]***blocks.3.4.conv_pw.weight:[236, 93, 1, 1]***blocks.3.4.bn1.weight:[236]***blocks.3.4.bn1.bias:[236]***blocks.3.4.bn1.running_mean:[236]***blocks.3.4.bn1.running_var:[236]***blocks.3.4.bn1.num_batches_tracked:[]***blocks.3.4.conv_dw.weight:[236, 1, 3, 3]***blocks.3.4.bn2.weight:[236]***blocks.3.4.bn2.bias:[236]***blocks.3.4.bn2.running_mean:[236]***blocks.3.4.bn2.running_var:[236]***blocks.3.4.bn2.num_batches_tracked:[]***blocks.3.4.se.conv_reduce.weight:[24, 236, 1, 1]***blocks.3.4.se.conv_reduce.bias:[24]***blocks.3.4.se.conv_expand.weight:[236, 24, 1, 1]***blocks.3.4.se.conv_expand.bias:[236]***blocks.3.4.conv_pwl.weight:[93, 236, 1, 1]***blocks.3.4.bn3.weight:[93]***blocks.3.4.bn3.bias:[93]***blocks.3.4.bn3.running_mean:[93]***blocks.3.4.bn3.running_var:[93]***blocks.3.4.bn3.num_batches_tracked:[]***blocks.4.0.conv_pw.weight:[480, 93, 1, 1]***blocks.4.0.bn1.weight:[480]***blocks.4.0.bn1.bias:[480]***blocks.4.0.bn1.running_mean:[480]***blocks.4.0.bn1.running_var:[480]***blocks.4.0.bn1.num_batches_tracked:[]***blocks.4.0.conv_dw.weight:[480, 1, 5, 5]***blocks.4.0.bn2.weight:[480]***blocks.4.0.bn2.bias:[480]***blocks.4.0.bn2.running_mean:[480]***blocks.4.0.bn2.running_var:[480]***blocks.4.0.bn2.num_batches_tracked:[]***blocks.4.0.se.conv_reduce.weight:[24, 480, 1, 1]***blocks.4.0.se.conv_reduce.bias:[24]***blocks.4.0.se.conv_expand.weight:[480, 24, 1, 1]***blocks.4.0.se.conv_expand.bias:[480]***blocks.4.0.conv_pwl.weight:[120, 480, 1, 1]***blocks.4.0.bn3.weight:[120]***blocks.4.0.bn3.bias:[120]***blocks.4.0.bn3.running_mean:[120]***blocks.4.0.bn3.running_var:[120]***blocks.4.0.bn3.num_batches_tracked:[]***blocks.4.1.conv_pw.weight:[235, 120, 1, 1]***blocks.4.1.bn1.weight:[235]***blocks.4.1.bn1.bias:[235]***blocks.4.1.bn1.running_mean:[235]***blocks.4.1.bn1.running_var:[235]***blocks.4.1.bn1.num_batches_tracked:[]***blocks.4.1.conv_dw.weight:[235, 1, 5, 5]***blocks.4.1.bn2.weight:[235]***blocks.4.1.bn2.bias:[235]***blocks.4.1.bn2.running_mean:[235]***blocks.4.1.bn2.running_var:[235]***blocks.4.1.bn2.num_batches_tracked:[]***blocks.4.1.se.conv_reduce.weight:[34, 235, 1, 1]***blocks.4.1.se.conv_reduce.bias:[34]***blocks.4.1.se.conv_expand.weight:[235, 34, 1, 1]***blocks.4.1.se.conv_expand.bias:[235]***blocks.4.1.conv_pwl.weight:[120, 235, 1, 1]***blocks.4.1.bn3.weight:[120]***blocks.4.1.bn3.bias:[120]***blocks.4.1.bn3.running_mean:[120]***blocks.4.1.bn3.running_var:[120]***blocks.4.1.bn3.num_batches_tracked:[]***blocks.4.2.conv_pw.weight:[217, 120, 1, 1]***blocks.4.2.bn1.weight:[217]***blocks.4.2.bn1.bias:[217]***blocks.4.2.bn1.running_mean:[217]***blocks.4.2.bn1.running_var:[217]***blocks.4.2.bn1.num_batches_tracked:[]***blocks.4.2.conv_dw.weight:[217, 1, 5, 5]***blocks.4.2.bn2.weight:[217]***blocks.4.2.bn2.bias:[217]***blocks.4.2.bn2.running_mean:[217]***blocks.4.2.bn2.running_var:[217]***blocks.4.2.bn2.num_batches_tracked:[]***blocks.4.2.se.conv_reduce.weight:[34, 217, 1, 1]***blocks.4.2.se.conv_reduce.bias:[34]***blocks.4.2.se.conv_expand.weight:[217, 34, 1, 1]***blocks.4.2.se.conv_expand.bias:[217]***blocks.4.2.conv_pwl.weight:[120, 217, 1, 1]***blocks.4.2.bn3.weight:[120]***blocks.4.2.bn3.bias:[120]***blocks.4.2.bn3.running_mean:[120]***blocks.4.2.bn3.running_var:[120]***blocks.4.2.bn3.num_batches_tracked:[]***blocks.4.3.conv_pw.weight:[226, 120, 1, 1]***blocks.4.3.bn1.weight:[226]***blocks.4.3.bn1.bias:[226]***blocks.4.3.bn1.running_mean:[226]***blocks.4.3.bn1.running_var:[226]***blocks.4.3.bn1.num_batches_tracked:[]***blocks.4.3.conv_dw.weight:[226, 1, 5, 5]***blocks.4.3.bn2.weight:[226]***blocks.4.3.bn2.bias:[226]***blocks.4.3.bn2.running_mean:[226]***blocks.4.3.bn2.running_var:[226]***blocks.4.3.bn2.num_batches_tracked:[]***blocks.4.3.se.conv_reduce.weight:[33, 226, 1, 1]***blocks.4.3.se.conv_reduce.bias:[33]***blocks.4.3.se.conv_expand.weight:[226, 33, 1, 1]***blocks.4.3.se.conv_expand.bias:[226]***blocks.4.3.conv_pwl.weight:[120, 226, 1, 1]***blocks.4.3.bn3.weight:[120]***blocks.4.3.bn3.bias:[120]***blocks.4.3.bn3.running_mean:[120]***blocks.4.3.bn3.running_var:[120]***blocks.4.3.bn3.num_batches_tracked:[]***blocks.4.4.conv_pw.weight:[340, 120, 1, 1]***blocks.4.4.bn1.weight:[340]***blocks.4.4.bn1.bias:[340]***blocks.4.4.bn1.running_mean:[340]***blocks.4.4.bn1.running_var:[340]***blocks.4.4.bn1.num_batches_tracked:[]***blocks.4.4.conv_dw.weight:[340, 1, 5, 5]***blocks.4.4.bn2.weight:[340]***blocks.4.4.bn2.bias:[340]***blocks.4.4.bn2.running_mean:[340]***blocks.4.4.bn2.running_var:[340]***blocks.4.4.bn2.num_batches_tracked:[]***blocks.4.4.se.conv_reduce.weight:[34, 340, 1, 1]***blocks.4.4.se.conv_reduce.bias:[34]***blocks.4.4.se.conv_expand.weight:[340, 34, 1, 1]***blocks.4.4.se.conv_expand.bias:[340]***blocks.4.4.conv_pwl.weight:[120, 340, 1, 1]***blocks.4.4.bn3.weight:[120]***blocks.4.4.bn3.bias:[120]***blocks.4.4.bn3.running_mean:[120]***blocks.4.4.bn3.running_var:[120]***blocks.4.4.bn3.num_batches_tracked:[]***blocks.5.0.conv_pw.weight:[802, 120, 1, 1]***blocks.5.0.bn1.weight:[802]***blocks.5.0.bn1.bias:[802]***blocks.5.0.bn1.running_mean:[802]***blocks.5.0.bn1.running_var:[802]***blocks.5.0.bn1.num_batches_tracked:[]***blocks.5.0.conv_dw.weight:[802, 1, 5, 5]***blocks.5.0.bn2.weight:[802]***blocks.5.0.bn2.bias:[802]***blocks.5.0.bn2.running_mean:[802]***blocks.5.0.bn2.running_var:[802]***blocks.5.0.bn2.num_batches_tracked:[]***blocks.5.0.se.conv_reduce.weight:[34, 802, 1, 1]***blocks.5.0.se.conv_reduce.bias:[34]***blocks.5.0.se.conv_expand.weight:[802, 34, 1, 1]***blocks.5.0.se.conv_expand.bias:[802]***blocks.5.0.conv_pwl.weight:[232, 802, 1, 1]***blocks.5.0.bn3.weight:[232]***blocks.5.0.bn3.bias:[232]***blocks.5.0.bn3.running_mean:[232]***blocks.5.0.bn3.running_var:[232]***blocks.5.0.bn3.num_batches_tracked:[]***blocks.5.1.conv_pw.weight:[1030, 232, 1, 1]***blocks.5.1.bn1.weight:[1030]***blocks.5.1.bn1.bias:[1030]***blocks.5.1.bn1.running_mean:[1030]***blocks.5.1.bn1.running_var:[1030]***blocks.5.1.bn1.num_batches_tracked:[]***blocks.5.1.conv_dw.weight:[1030, 1, 5, 5]***blocks.5.1.bn2.weight:[1030]***blocks.5.1.bn2.bias:[1030]***blocks.5.1.bn2.running_mean:[1030]***blocks.5.1.bn2.running_var:[1030]***blocks.5.1.bn2.num_batches_tracked:[]***blocks.5.1.se.conv_reduce.weight:[58, 1030, 1, 1]***blocks.5.1.se.conv_reduce.bias:[58]***blocks.5.1.se.conv_expand.weight:[1030, 58, 1, 1]***blocks.5.1.se.conv_expand.bias:[1030]***blocks.5.1.conv_pwl.weight:[232, 1030, 1, 1]***blocks.5.1.bn3.weight:[232]***blocks.5.1.bn3.bias:[232]***blocks.5.1.bn3.running_mean:[232]***blocks.5.1.bn3.running_var:[232]***blocks.5.1.bn3.num_batches_tracked:[]***blocks.5.2.conv_pw.weight:[924, 232, 1, 1]***blocks.5.2.bn1.weight:[924]***blocks.5.2.bn1.bias:[924]***blocks.5.2.bn1.running_mean:[924]***blocks.5.2.bn1.running_var:[924]***blocks.5.2.bn1.num_batches_tracked:[]***blocks.5.2.conv_dw.weight:[924, 1, 5, 5]***blocks.5.2.bn2.weight:[924]***blocks.5.2.bn2.bias:[924]***blocks.5.2.bn2.running_mean:[924]***blocks.5.2.bn2.running_var:[924]***blocks.5.2.bn2.num_batches_tracked:[]***blocks.5.2.se.conv_reduce.weight:[58, 924, 1, 1]***blocks.5.2.se.conv_reduce.bias:[58]***blocks.5.2.se.conv_expand.weight:[924, 58, 1, 1]***blocks.5.2.se.conv_expand.bias:[924]***blocks.5.2.conv_pwl.weight:[232, 924, 1, 1]***blocks.5.2.bn3.weight:[232]***blocks.5.2.bn3.bias:[232]***blocks.5.2.bn3.running_mean:[232]***blocks.5.2.bn3.running_var:[232]***blocks.5.2.bn3.num_batches_tracked:[]***blocks.5.3.conv_pw.weight:[1016, 232, 1, 1]***blocks.5.3.bn1.weight:[1016]***blocks.5.3.bn1.bias:[1016]***blocks.5.3.bn1.running_mean:[1016]***blocks.5.3.bn1.running_var:[1016]***blocks.5.3.bn1.num_batches_tracked:[]***blocks.5.3.conv_dw.weight:[1016, 1, 5, 5]***blocks.5.3.bn2.weight:[1016]***blocks.5.3.bn2.bias:[1016]***blocks.5.3.bn2.running_mean:[1016]***blocks.5.3.bn2.running_var:[1016]***blocks.5.3.bn2.num_batches_tracked:[]***blocks.5.3.se.conv_reduce.weight:[58, 1016, 1, 1]***blocks.5.3.se.conv_reduce.bias:[58]***blocks.5.3.se.conv_expand.weight:[1016, 58, 1, 1]***blocks.5.3.se.conv_expand.bias:[1016]***blocks.5.3.conv_pwl.weight:[232, 1016, 1, 1]***blocks.5.3.bn3.weight:[232]***blocks.5.3.bn3.bias:[232]***blocks.5.3.bn3.running_mean:[232]***blocks.5.3.bn3.running_var:[232]***blocks.5.3.bn3.num_batches_tracked:[]***blocks.5.4.conv_pw.weight:[1130, 232, 1, 1]***blocks.5.4.bn1.weight:[1130]***blocks.5.4.bn1.bias:[1130]***blocks.5.4.bn1.running_mean:[1130]***blocks.5.4.bn1.running_var:[1130]***blocks.5.4.bn1.num_batches_tracked:[]***blocks.5.4.conv_dw.weight:[1130, 1, 5, 5]***blocks.5.4.bn2.weight:[1130]***blocks.5.4.bn2.bias:[1130]***blocks.5.4.bn2.running_mean:[1130]***blocks.5.4.bn2.running_var:[1130]***blocks.5.4.bn2.num_batches_tracked:[]***blocks.5.4.se.conv_reduce.weight:[58, 1130, 1, 1]***blocks.5.4.se.conv_reduce.bias:[58]***blocks.5.4.se.conv_expand.weight:[1130, 58, 1, 1]***blocks.5.4.se.conv_expand.bias:[1130]***blocks.5.4.conv_pwl.weight:[232, 1130, 1, 1]***blocks.5.4.bn3.weight:[232]***blocks.5.4.bn3.bias:[232]***blocks.5.4.bn3.running_mean:[232]***blocks.5.4.bn3.running_var:[232]***blocks.5.4.bn3.num_batches_tracked:[]***blocks.5.5.conv_pw.weight:[1266, 232, 1, 1]***blocks.5.5.bn1.weight:[1266]***blocks.5.5.bn1.bias:[1266]***blocks.5.5.bn1.running_mean:[1266]***blocks.5.5.bn1.running_var:[1266]***blocks.5.5.bn1.num_batches_tracked:[]***blocks.5.5.conv_dw.weight:[1266, 1, 5, 5]***blocks.5.5.bn2.weight:[1266]***blocks.5.5.bn2.bias:[1266]***blocks.5.5.bn2.running_mean:[1266]***blocks.5.5.bn2.running_var:[1266]***blocks.5.5.bn2.num_batches_tracked:[]***blocks.5.5.se.conv_reduce.weight:[58, 1266, 1, 1]***blocks.5.5.se.conv_reduce.bias:[58]***blocks.5.5.se.conv_expand.weight:[1266, 58, 1, 1]***blocks.5.5.se.conv_expand.bias:[1266]***blocks.5.5.conv_pwl.weight:[232, 1266, 1, 1]***blocks.5.5.bn3.weight:[232]***blocks.5.5.bn3.bias:[232]***blocks.5.5.bn3.running_mean:[232]***blocks.5.5.bn3.running_var:[232]***blocks.5.5.bn3.num_batches_tracked:[]***blocks.6.0.conv_pw.weight:[1392, 232, 1, 1]***blocks.6.0.bn1.weight:[1392]***blocks.6.0.bn1.bias:[1392]***blocks.6.0.bn1.running_mean:[1392]***blocks.6.0.bn1.running_var:[1392]***blocks.6.0.bn1.num_batches_tracked:[]***blocks.6.0.conv_dw.weight:[1392, 1, 3, 3]***blocks.6.0.bn2.weight:[1392]***blocks.6.0.bn2.bias:[1392]***blocks.6.0.bn2.running_mean:[1392]***blocks.6.0.bn2.running_var:[1392]***blocks.6.0.bn2.num_batches_tracked:[]***blocks.6.0.se.conv_reduce.weight:[58, 1392, 1, 1]***blocks.6.0.se.conv_reduce.bias:[58]***blocks.6.0.se.conv_expand.weight:[1392, 58, 1, 1]***blocks.6.0.se.conv_expand.bias:[1392]***blocks.6.0.conv_pwl.weight:[384, 1392, 1, 1]***blocks.6.0.bn3.weight:[384]***blocks.6.0.bn3.bias:[384]***blocks.6.0.bn3.running_mean:[384]***blocks.6.0.bn3.running_var:[384]***blocks.6.0.bn3.num_batches_tracked:[]***blocks.6.1.conv_pw.weight:[2301, 384, 1, 1]***blocks.6.1.bn1.weight:[2301]***blocks.6.1.bn1.bias:[2301]***blocks.6.1.bn1.running_mean:[2301]***blocks.6.1.bn1.running_var:[2301]***blocks.6.1.bn1.num_batches_tracked:[]***blocks.6.1.conv_dw.weight:[2301, 1, 3, 3]***blocks.6.1.bn2.weight:[2301]***blocks.6.1.bn2.bias:[2301]***blocks.6.1.bn2.running_mean:[2301]***blocks.6.1.bn2.running_var:[2301]***blocks.6.1.bn2.num_batches_tracked:[]***blocks.6.1.se.conv_reduce.weight:[96, 2301, 1, 1]***blocks.6.1.se.conv_reduce.bias:[96]***blocks.6.1.se.conv_expand.weight:[2301, 96, 1, 1]***blocks.6.1.se.conv_expand.bias:[2301]***blocks.6.1.conv_pwl.weight:[384, 2301, 1, 1]***blocks.6.1.bn3.weight:[384]***blocks.6.1.bn3.bias:[384]***blocks.6.1.bn3.running_mean:[384]***blocks.6.1.bn3.running_var:[384]***blocks.6.1.bn3.num_batches_tracked:[]***conv_head.weight:[1536, 384, 1, 1]***bn2.weight:[1536]***bn2.bias:[1536]***bn2.running_mean:[1536]***bn2.running_var:[1536]***bn2.num_batches_tracked:[]***classifier.weight:[1000, 1536]***classifier.bias:[1000]
