# Supplementary material for: RTS-Net: thyroid nodule segmentation network integrating dual-path attention and graph convolution
Source: Front Med (Lausanne). 2026 Apr 13;13:1785796. doi: 10.3389/fmed.2026.1785796 (PMC13111076; doi:10.3389/fmed.2026.1785796)
Supplement: Supplementary file 2 [file Data_Sheet_2.zip › RTSNet/lib/models_timm/rexnet.py]

""" ReXNet

A PyTorch impl of `ReXNet: Diminishing Representational Bottleneck on Convolutional Neural Network` -
https://arxiv.org/abs/2007.00992

Adapted from original impl at https://github.com/clovaai/rexnet
Copyright (c) 2020-present NAVER Corp. MIT license

Changes for timm, feature extraction, and rounded channel variant hacked together by Ross Wightman
Copyright 2020 Ross Wightman
"""

import torch
import torch.nn as nn
from functools import partial
from math import ceil

from timm.data import IMAGENET_DEFAULT_MEAN, IMAGENET_DEFAULT_STD
from .helpers import build_model_with_cfg, checkpoint_seq
from .layers import ClassifierHead, create_act_layer, ConvNormAct, DropPath, make_divisible, SEModule
from .registry import register_model
from .efficientnet_builder import efficientnet_init_weights


def _cfg(url=''):
    return {
        'url': url, 'num_classes': 1000, 'input_size': (3, 224, 224), 'pool_size': (7, 7),
        'crop_pct': 0.875, 'interpolation': 'bicubic',
        'mean': IMAGENET_DEFAULT_MEAN, 'std': IMAGENET_DEFAULT_STD,
        'first_conv': 'stem.conv', 'classifier': 'head.fc',
    }


default_cfgs = dict(
    rexnet_100=_cfg(
        url='https://github.com/rwightman/pytorch-image-models/releases/download/v0.1-rexnet/rexnetv1_100-1b4dddf4.pth'),
    rexnet_130=_cfg(
        url='https://github.com/rwightman/pytorch-image-models/releases/download/v0.1-rexnet/rexnetv1_130-590d768e.pth'),
    rexnet_150=_cfg(
        url='https://github.com/rwightman/pytorch-image-models/releases/download/v0.1-rexnet/rexnetv1_150-bd1a6aa8.pth'),
    rexnet_200=_cfg(
        url='https://github.com/rwightman/pytorch-image-models/releases/download/v0.1-rexnet/rexnetv1_200-8c0b7f2d.pth'),
    rexnetr_100=_cfg(
        url=''),
    rexnetr_130=_cfg(
        url=''),
    rexnetr_150=_cfg(
        url=''),
    rexnetr_200=_cfg(
        url=''),
)

SEWithNorm = partial(SEModule, norm_layer=nn.BatchNorm2d)


class LinearBottleneck(nn.Module):
    def __init__(
            self, in_chs, out_chs, stride, exp_ratio=1.0, se_ratio=0., ch_div=1,
            act_layer='swish', dw_act_layer='relu6', drop_path=None):
        super(LinearBottleneck, self).__init__()
        self.use_shortcut = stride == 1 and in_chs <= out_chs
        self.in_channels = in_chs
        self.out_channels = out_chs

        if exp_ratio != 1.:
            dw_chs = make_divisible(round(in_chs * exp_ratio), divisor=ch_div)
            self.conv_exp = ConvNormAct(in_chs, dw_chs, act_layer=act_layer)
        else:
            dw_chs = in_chs
            self.conv_exp = None

        self.conv_dw = ConvNormAct(dw_chs, dw_chs, 3, stride=stride, groups=dw_chs, apply_act=False)
        if se_ratio > 0:
            self.se = SEWithNorm(dw_chs, rd_channels=make_divisible(int(dw_chs * se_ratio), ch_div))
        else:
            self.se = None
        self.act_dw = create_act_layer(dw_act_layer)

        self.conv_pwl = ConvNormAct(dw_chs, out_chs, 1, apply_act=False)
        self.drop_path = drop_path

    def feat_channels(self, exp=False):
        return self.conv_dw.out_channels if exp else self.out_channels

    def forward(self, x):
        shortcut = x
        if self.conv_exp is not None:
            x = self.conv_exp(x)
        x = self.conv_dw(x)
        if self.se is not None:
            x = self.se(x)
        x = self.act_dw(x)
        x = self.conv_pwl(x)
        if self.use_shortcut:
            if self.drop_path is not None:
                x = self.drop_path(x)
            x = torch.cat([x[:, 0:self.in_channels] + shortcut, x[:, self.in_channels:]], dim=1)
        return x


def _block_cfg(width_mult=1.0, depth_mult=1.0, initial_chs=16, final_chs=180, se_ratio=0., ch_div=1):
    layers = [1, 2, 2, 3, 3, 5]
    strides = [1, 2, 2, 2, 1, 2]
    layers = [ceil(element * depth_mult) for element in layers]
    strides = sum([[element] + [1] * (layers[idx] - 1) for idx, element in enumerate(strides)], [])
    exp_ratios = [1] * layers[0] + [6] * sum(layers[1:])
    depth = sum(layers[:]) * 3
    base_chs = initial_chs / width_mult if width_mult < 1.0 else initial_chs

    # The following channel configuration is a simple instance to make each layer become an expand layer.
    out_chs_list = []
    for i in range(depth // 3):
        out_chs_list.append(make_divisible(round(base_chs * width_mult), divisor=ch_div))
        base_chs += final_chs / (depth // 3 * 1.0)

    se_ratios = [0.] * (layers[0] + layers[1]) + [se_ratio] * sum(layers[2:])

    return list(zip(out_chs_list, exp_ratios, strides, se_ratios))


def _build_blocks(
        block_cfg, prev_chs, width_mult, ch_div=1, act_layer='swish', dw_act_layer='relu6', drop_path_rate=0.):
    feat_chs = [prev_chs]
    feature_info = []
    curr_stride = 2
    features = []
    num_blocks = len(block_cfg)
    for block_idx, (chs, exp_ratio, stride, se_ratio) in enumerate(block_cfg):
        if stride > 1:
            fname = 'stem' if block_idx == 0 else f'features.{block_idx - 1}'
            feature_info += [dict(num_chs=feat_chs[-1], reduction=curr_stride, module=fname)]
            curr_stride *= stride
        block_dpr = drop_path_rate * block_idx / (num_blocks - 1)  # stochastic depth linear decay rule
        drop_path = DropPath(block_dpr) if block_dpr > 0. else None
        features.append(LinearBottleneck(
            in_chs=prev_chs, out_chs=chs, exp_ratio=exp_ratio, stride=stride, se_ratio=se_ratio,
            ch_div=ch_div, act_layer=act_layer, dw_act_layer=dw_act_layer, drop_path=drop_path))
        prev_chs = chs
        feat_chs += [features[-1].feat_channels()]
    pen_chs = make_divisible(1280 * width_mult, divisor=ch_div)
    feature_info += [dict(num_chs=feat_chs[-1], reduction=curr_stride, module=f'features.{len(features) - 1}')]
    features.append(ConvNormAct(prev_chs, pen_chs, act_layer=act_layer))
    return features, feature_info


class ReXNetV1(nn.Module):
    def __init__(
            self, in_chans=3, num_classes=1000, global_pool='avg', output_stride=32,
            initial_chs=16, final_chs=180, width_mult=1.0, depth_mult=1.0, se_ratio=1/12.,
            ch_div=1, act_layer='swish', dw_act_layer='relu6', drop_rate=0.2, drop_path_rate=0.
    ):
        super(ReXNetV1, self).__init__()
        self.num_classes = num_classes
        self.drop_rate = drop_rate
        self.grad_checkpointing = False

        assert output_stride == 32  # FIXME support dilation
        stem_base_chs = 32 / width_mult if width_mult < 1.0 else 32
        stem_chs = make_divisible(round(stem_base_chs * width_mult), divisor=ch_div)
        self.stem = ConvNormAct(in_chans, stem_chs, 3, stride=2, act_layer=act_layer)

        block_cfg = _block_cfg(width_mult, depth_mult, initial_chs, final_chs, se_ratio, ch_div)
        features, self.feature_info = _build_blocks(
            block_cfg, stem_chs, width_mult, ch_div, act_layer, dw_act_layer, drop_path_rate)
        self.num_features = features[-1].out_channels
        self.features = nn.Sequential(*features)

        self.head = ClassifierHead(self.num_features, num_classes, global_pool, drop_rate)

        efficientnet_init_weights(self)

    @torch.jit.ignore
    def group_matcher(self, coarse=False):
        matcher = dict(
            stem=r'^stem',
            blocks=r'^features\.(\d+)',
        )
        return matcher

    @torch.jit.ignore
    def set_grad_checkpointing(self, enable=True):
        self.grad_checkpointing = enable

    @torch.jit.ignore
    def get_classifier(self):
        return self.head.fc

    def reset_classifier(self, num_classes, global_pool='avg'):
        self.head = ClassifierHead(self.num_features, num_classes, pool_type=global_pool, drop_rate=self.drop_rate)

    def forward_features(self, x):
        x = self.stem(x)
        if self.grad_checkpointing and not torch.jit.is_scripting():
            x = checkpoint_seq(self.features, x, flatten=True)
        else:
            x = self.features(x)
        return x

    def forward_head(self, x, pre_logits: bool = False):
        return self.head(x, pre_logits=pre_logits)

    def forward(self, x):
        x = self.forward_features(x)
        x = self.forward_head(x)
        return x


def _create_rexnet(variant, pretrained, **kwargs):
    feature_cfg = dict(flatten_sequential=True)
    return build_model_with_cfg(
        ReXNetV1, variant, pretrained,
        feature_cfg=feature_cfg,
        **kwargs)


@register_model
def rexnet_100(pretrained=False, **kwargs):
    """ReXNet V1 1.0x"""
    return _create_rexnet('rexnet_100', pretrained, **kwargs)


@register_model
def rexnet_130(pretrained=False, **kwargs):
    """ReXNet V1 1.3x"""
    return _create_rexnet('rexnet_130', pretrained, width_mult=1.3, **kwargs)


@register_model
def rexnet_150(pretrained=False, **kwargs):
    """ReXNet V1 1.5x"""
    return _create_rexnet('rexnet_150', pretrained, width_mult=1.5, **kwargs)


@register_model
def rexnet_200(pretrained=False, **kwargs):
    """ReXNet V1 2.0x"""
    return _create_rexnet('rexnet_200', pretrained, width_mult=2.0, **kwargs)


@register_model
def rexnetr_100(pretrained=False, **kwargs):
    """ReXNet V1 1.0x w/ rounded (mod 8) channels"""
    return _create_rexnet('rexnetr_100', pretrained, ch_div=8, **kwargs)


@register_model
def rexnetr_130(pretrained=False, **kwargs):
    """ReXNet V1 1.3x w/ rounded (mod 8) channels"""
    return _create_rexnet('rexnetr_130', pretrained, width_mult=1.3, ch_div=8, **kwargs)


@register_model
def rexnetr_150(pretrained=False, **kwargs):
    """ReXNet V1 1.5x w/ rounded (mod 8) channels"""
    return _create_rexnet('rexnetr_150', pretrained, width_mult=1.5, ch_div=8, **kwargs)


@register_model
def rexnetr_200(pretrained=False, **kwargs):
    """ReXNet V1 2.0x w/ rounded (mod 8) channels"""
    return _create_rexnet('rexnetr_200', pretrained, width_mult=2.0, ch_div=8, **kwargs)
