# Supplementary material for: RTS-Net: thyroid nodule segmentation network integrating dual-path attention and graph convolution
Source: Front Med (Lausanne). 2026 Apr 13;13:1785796. doi: 10.3389/fmed.2026.1785796 (PMC13111076; doi:10.3389/fmed.2026.1785796)
Supplement: Supplementary file 2 [file Data_Sheet_2.zip › RTSNet/lib/models_timm/swin_transformer.py]

""" Swin Transformer
A PyTorch impl of : `Swin Transformer: Hierarchical Vision Transformer using Shifted Windows`
    - https://arxiv.org/pdf/2103.14030

Code/weights from https://github.com/microsoft/Swin-Transformer, original copyright/license info below

S3 (AutoFormerV2, https://arxiv.org/abs/2111.14725) Swin weights from
    - https://github.com/microsoft/Cream/tree/main/AutoFormerV2

Modifications and additions for timm hacked together by / Copyright 2021, Ross Wightman
"""
# --------------------------------------------------------
# Swin Transformer
# Copyright (c) 2021 Microsoft
# Licensed under The MIT License [see LICENSE for details]
# Written by Ze Liu
# --------------------------------------------------------
import logging
import math
from functools import partial
from typing import Optional

import torch
import torch.nn as nn

from timm.data import IMAGENET_DEFAULT_MEAN, IMAGENET_DEFAULT_STD
from .fx_features import register_notrace_function
from .helpers import build_model_with_cfg, named_apply, checkpoint_seq
from .layers import PatchEmbed, Mlp, DropPath, to_2tuple, to_ntuple, trunc_normal_, _assert
from .registry import register_model
from .vision_transformer import checkpoint_filter_fn, get_init_weights_vit


_logger = logging.getLogger(__name__)


def _cfg(url='', **kwargs):
    return {
        'url': url,
        'num_classes': 1000, 'input_size': (3, 224, 224), 'pool_size': None,
        'crop_pct': .9, 'interpolation': 'bicubic', 'fixed_input_size': True,
        'mean': IMAGENET_DEFAULT_MEAN, 'std': IMAGENET_DEFAULT_STD,
        'first_conv': 'patch_embed.proj', 'classifier': 'head',
        **kwargs
    }


default_cfgs = {
    'swin_base_patch4_window12_384': _cfg(
        url='https://github.com/SwinTransformer/storage/releases/download/v1.0.0/swin_base_patch4_window12_384_22kto1k.pth',
        input_size=(3, 384, 384), crop_pct=1.0),

    'swin_base_patch4_window7_224': _cfg(
        url='https://github.com/SwinTransformer/storage/releases/download/v1.0.0/swin_base_patch4_window7_224_22kto1k.pth',
    ),

    'swin_large_patch4_window12_384': _cfg(
        url='https://github.com/SwinTransformer/storage/releases/download/v1.0.0/swin_large_patch4_window12_384_22kto1k.pth',
        input_size=(3, 384, 384), crop_pct=1.0),

    'swin_large_patch4_window7_224': _cfg(
        url='https://github.com/SwinTransformer/storage/releases/download/v1.0.0/swin_large_patch4_window7_224_22kto1k.pth',
    ),

    'swin_small_patch4_window7_224': _cfg(
        url='https://github.com/SwinTransformer/storage/releases/download/v1.0.0/swin_small_patch4_window7_224.pth',
    ),

    'swin_tiny_patch4_window7_224': _cfg(
        url='https://github.com/SwinTransformer/storage/releases/download/v1.0.0/swin_tiny_patch4_window7_224.pth',
    ),

    'swin_base_patch4_window12_384_in22k': _cfg(
        url='https://github.com/SwinTransformer/storage/releases/download/v1.0.0/swin_base_patch4_window12_384_22k.pth',
        input_size=(3, 384, 384), crop_pct=1.0, num_classes=21841),

    'swin_base_patch4_window7_224_in22k': _cfg(
        url='https://github.com/SwinTransformer/storage/releases/download/v1.0.0/swin_base_patch4_window7_224_22k.pth',
        num_classes=21841),

    'swin_large_patch4_window12_384_in22k': _cfg(
        url='https://github.com/SwinTransformer/storage/releases/download/v1.0.0/swin_large_patch4_window12_384_22k.pth',
        input_size=(3, 384, 384), crop_pct=1.0, num_classes=21841),

    'swin_large_patch4_window7_224_in22k': _cfg(
        url='https://github.com/SwinTransformer/storage/releases/download/v1.0.0/swin_large_patch4_window7_224_22k.pth',
        num_classes=21841),

    'swin_s3_tiny_224': _cfg(
        url='https://github.com/rwightman/pytorch-image-models/releases/download/v0.1-weights/s3_t-1d53f6a8.pth'
    ),
    'swin_s3_small_224': _cfg(
        url='https://github.com/rwightman/pytorch-image-models/releases/download/v0.1-weights/s3_s-3bb4c69d.pth'
    ),
    'swin_s3_base_224': _cfg(
        url='https://github.com/rwightman/pytorch-image-models/releases/download/v0.1-weights/s3_b-a1e95db4.pth'
    )
}


def window_partition(x, window_size: int):
    """
    Args:
        x: (B, H, W, C)
        window_size (int): window size

    Returns:
        windows: (num_windows*B, window_size, window_size, C)
    """
    B, H, W, C = x.shape
    x = x.view(B, H // window_size, window_size, W // window_size, window_size, C)
    windows = x.permute(0, 1, 3, 2, 4, 5).contiguous().view(-1, window_size, window_size, C)
    return windows


@register_notrace_function  # reason: int argument is a Proxy
def window_reverse(windows, window_size: int, H: int, W: int):
    """
    Args:
        windows: (num_windows*B, window_size, window_size, C)
        window_size (int): Window size
        H (int): Height of image
        W (int): Width of image

    Returns:
        x: (B, H, W, C)
    """
    B = int(windows.shape[0] / (H * W / window_size / window_size))
    x = windows.view(B, H // window_size, W // window_size, window_size, window_size, -1)
    x = x.permute(0, 1, 3, 2, 4, 5).contiguous().view(B, H, W, -1)
    return x


def get_relative_position_index(win_h, win_w):
    # get pair-wise relative position index for each token inside the window
    coords = torch.stack(torch.meshgrid([torch.arange(win_h), torch.arange(win_w)]))  # 2, Wh, Ww
    coords_flatten = torch.flatten(coords, 1)  # 2, Wh*Ww
    relative_coords = coords_flatten[:, :, None] - coords_flatten[:, None, :]  # 2, Wh*Ww, Wh*Ww
    relative_coords = relative_coords.permute(1, 2, 0).contiguous()  # Wh*Ww, Wh*Ww, 2
    relative_coords[:, :, 0] += win_h - 1  # shift to start from 0
    relative_coords[:, :, 1] += win_w - 1
    relative_coords[:, :, 0] *= 2 * win_w - 1
    return relative_coords.sum(-1)  # Wh*Ww, Wh*Ww


class WindowAttention(nn.Module):
    r""" Window based multi-head self attention (W-MSA) module with relative position bias.
    It supports both of shifted and non-shifted window.

    Args:
        dim (int): Number of input channels.
        num_heads (int): Number of attention heads.
        head_dim (int): Number of channels per head (dim // num_heads if not set)
        window_size (tuple[int]): The height and width of the window.
        qkv_bias (bool, optional):  If True, add a learnable bias to query, key, value. Default: True
        attn_drop (float, optional): Dropout ratio of attention weight. Default: 0.0
        proj_drop (float, optional): Dropout ratio of output. Default: 0.0
    """

    def __init__(self, dim, num_heads, head_dim=None, window_size=7, qkv_bias=True, attn_drop=0., proj_drop=0.):

        super().__init__()
        self.dim = dim
        self.window_size = to_2tuple(window_size)  # Wh, Ww
        win_h, win_w = self.window_size
        self.window_area = win_h * win_w
        self.num_heads = num_heads
        head_dim = head_dim or dim // num_heads
        attn_dim = head_dim * num_heads
        self.scale = head_dim ** -0.5

        # define a parameter table of relative position bias, shape: 2*Wh-1 * 2*Ww-1, nH
        self.relative_position_bias_table = nn.Parameter(torch.zeros((2 * win_h - 1) * (2 * win_w - 1), num_heads))

        # get pair-wise relative position index for each token inside the window
        self.register_buffer("relative_position_index", get_relative_position_index(win_h, win_w))

        self.qkv = nn.Linear(dim, attn_dim * 3, bias=qkv_bias)
        self.attn_drop = nn.Dropout(attn_drop)
        self.proj = nn.Linear(attn_dim, dim)
        self.proj_drop = nn.Dropout(proj_drop)

        trunc_normal_(self.relative_position_bias_table, std=.02)
        self.softmax = nn.Softmax(dim=-1)

    def _get_rel_pos_bias(self) -> torch.Tensor:
        relative_position_bias = self.relative_position_bias_table[
            self.relative_position_index.view(-1)].view(self.window_area, self.window_area, -1)  # Wh*Ww,Wh*Ww,nH
        relative_position_bias = relative_position_bias.permute(2, 0, 1).contiguous()  # nH, Wh*Ww, Wh*Ww
        return relative_position_bias.unsqueeze(0)

    def forward(self, x, mask: Optional[torch.Tensor] = None):
        """
        Args:
            x: input features with shape of (num_windows*B, N, C)
            mask: (0/-inf) mask with shape of (num_windows, Wh*Ww, Wh*Ww) or None
        """
        B_, N, C = x.shape
        qkv = self.qkv(x).reshape(B_, N, 3, self.num_heads, -1).permute(2, 0, 3, 1, 4)
        q, k, v = qkv.unbind(0)  # make torchscript happy (cannot use tensor as tuple)

        q = q * self.scale
        attn = (q @ k.transpose(-2, -1))
        attn = attn + self._get_rel_pos_bias()

        if mask is not None:
            num_win = mask.shape[0]
            attn = attn.view(B_ // num_win, num_win, self.num_heads, N, N) + mask.unsqueeze(1).unsqueeze(0)
            attn = attn.view(-1, self.num_heads, N, N)
            attn = self.softmax(attn)
        else:
            attn = self.softmax(attn)

        attn = self.attn_drop(attn)

        x = (attn @ v).transpose(1, 2).reshape(B_, N, -1)
        x = self.proj(x)
        x = self.proj_drop(x)
        return x


class SwinTransformerBlock(nn.Module):
    r""" Swin Transformer Block.

    Args:
        dim (int): Number of input channels.
        input_resolution (tuple[int]): Input resulotion.
        window_size (int): Window size.
        num_heads (int): Number of attention heads.
        head_dim (int): Enforce the number of channels per head
        shift_size (int): Shift size for SW-MSA.
        mlp_ratio (float): Ratio of mlp hidden dim to embedding dim.
        qkv_bias (bool, optional): If True, add a learnable bias to query, key, value. Default: True
        drop (float, optional): Dropout rate. Default: 0.0
        attn_drop (float, optional): Attention dropout rate. Default: 0.0
        drop_path (float, optional): Stochastic depth rate. Default: 0.0
        act_layer (nn.Module, optional): Activation layer. Default: nn.GELU
        norm_layer (nn.Module, optional): Normalization layer.  Default: nn.LayerNorm
    """

    def __init__(
            self, dim, input_resolution, num_heads=4, head_dim=None, window_size=7, shift_size=0,
            mlp_ratio=4., qkv_bias=True, drop=0., attn_drop=0., drop_path=0.,
            act_layer=nn.GELU, norm_layer=nn.LayerNorm):
        super().__init__()
        self.dim = dim
        self.input_resolution = input_resolution
        self.window_size = window_size
        self.shift_size = shift_size
        self.mlp_ratio = mlp_ratio
        if min(self.input_resolution) <= self.window_size:
            # if window size is larger than input resolution, we don't partition windows
            self.shift_size = 0
            self.window_size = min(self.input_resolution)
        assert 0 <= self.shift_size < self.window_size, "shift_size must in 0-window_size"

        self.norm1 = norm_layer(dim)
        self.attn = WindowAttention(
            dim, num_heads=num_heads, head_dim=head_dim, window_size=to_2tuple(self.window_size),
            qkv_bias=qkv_bias, attn_drop=attn_drop, proj_drop=drop)

        self.drop_path = DropPath(drop_path) if drop_path > 0. else nn.Identity()
        self.norm2 = norm_layer(dim)
        self.mlp = Mlp(in_features=dim, hidden_features=int(dim * mlp_ratio), act_layer=act_layer, drop=drop)

        if self.shift_size > 0:
            # calculate attention mask for SW-MSA
            H, W = self.input_resolution
            img_mask = torch.zeros((1, H, W, 1))  # 1 H W 1
            cnt = 0
            for h in (
                    slice(0, -self.window_size),
                    slice(-self.window_size, -self.shift_size),
                    slice(-self.shift_size, None)):
                for w in (
                        slice(0, -self.window_size),
                        slice(-self.window_size, -self.shift_size),
                        slice(-self.shift_size, None)):
                    img_mask[:, h, w, :] = cnt
                    cnt += 1
            mask_windows = window_partition(img_mask, self.window_size)  # num_win, window_size, window_size, 1
            mask_windows = mask_windows.view(-1, self.window_size * self.window_size)
            attn_mask = mask_windows.unsqueeze(1) - mask_windows.unsqueeze(2)
            attn_mask = attn_mask.masked_fill(attn_mask != 0, float(-100.0)).masked_fill(attn_mask == 0, float(0.0))
        else:
            attn_mask = None

        self.register_buffer("attn_mask", attn_mask)

    def forward(self, x):
        H, W = self.input_resolution
        B, L, C = x.shape
        _assert(L == H * W, "input feature has wrong size")

        shortcut = x
        x = self.norm1(x)
        x = x.view(B, H, W, C)

        # cyclic shift
        if self.shift_size > 0:
            shifted_x = torch.roll(x, shifts=(-self.shift_size, -self.shift_size), dims=(1, 2))
        else:
            shifted_x = x

        # partition windows
        x_windows = window_partition(shifted_x, self.window_size)  # num_win*B, window_size, window_size, C
        x_windows = x_windows.view(-1, self.window_size * self.window_size, C)  # num_win*B, window_size*window_size, C

        # W-MSA/SW-MSA
        attn_windows = self.attn(x_windows, mask=self.attn_mask)  # num_win*B, window_size*window_size, C

        # merge windows
        attn_windows = attn_windows.view(-1, self.window_size, self.window_size, C)
        shifted_x = window_reverse(attn_windows, self.window_size, H, W)  # B H' W' C

        # reverse cyclic shift
        if self.shift_size > 0:
            x = torch.roll(shifted_x, shifts=(self.shift_size, self.shift_size), dims=(1, 2))
        else:
            x = shifted_x
        x = x.view(B, H * W, C)

        # FFN
        x = shortcut + self.drop_path(x)
        x = x + self.drop_path(self.mlp(self.norm2(x)))

        return x


class PatchMerging(nn.Module):
    r""" Patch Merging Layer.

    Args:
        input_resolution (tuple[int]): Resolution of input feature.
        dim (int): Number of input channels.
        norm_layer (nn.Module, optional): Normalization layer.  Default: nn.LayerNorm
    """

    def __init__(self, input_resolution, dim, out_dim=None, norm_layer=nn.LayerNorm):
        super().__init__()
        self.input_resolution = input_resolution
        self.dim = dim
        self.out_dim = out_dim or 2 * dim
        self.norm = norm_layer(4 * dim)
        self.reduction = nn.Linear(4 * dim, self.out_dim, bias=False)

    def forward(self, x):
        """
        x: B, H*W, C
        """
        H, W = self.input_resolution
        B, L, C = x.shape
        _assert(L == H * W, "input feature has wrong size")
        _assert(H % 2 == 0 and W % 2 == 0, f"x size ({H}*{W}) are not even.")

        x = x.view(B, H, W, C)

        x0 = x[:, 0::2, 0::2, :]  # B H/2 W/2 C
        x1 = x[:, 1::2, 0::2, :]  # B H/2 W/2 C
        x2 = x[:, 0::2, 1::2, :]  # B H/2 W/2 C
        x3 = x[:, 1::2, 1::2, :]  # B H/2 W/2 C
        x = torch.cat([x0, x1, x2, x3], -1)  # B H/2 W/2 4*C
        x = x.view(B, -1, 4 * C)  # B H/2*W/2 4*C

        x = self.norm(x)
        x = self.reduction(x)

        return x


class BasicLayer(nn.Module):
    """ A basic Swin Transformer layer for one stage.

    Args:
        dim (int): Number of input channels.
        input_resolution (tuple[int]): Input resolution.
        depth (int): Number of blocks.
        num_heads (int): Number of attention heads.
        head_dim (int): Channels per head (dim // num_heads if not set)
        window_size (int): Local window size.
        mlp_ratio (float): Ratio of mlp hidden dim to embedding dim.
        qkv_bias (bool, optional): If True, add a learnable bias to query, key, value. Default: True
        drop (float, optional): Dropout rate. Default: 0.0
        attn_drop (float, optional): Attention dropout rate. Default: 0.0
        drop_path (float | tuple[float], optional): Stochastic depth rate. Default: 0.0
        norm_layer (nn.Module, optional): Normalization layer. Default: nn.LayerNorm
        downsample (nn.Module | None, optional): Downsample layer at the end of the layer. Default: None
    """

    def __init__(
            self, dim, out_dim, input_resolution, depth, num_heads=4, head_dim=None,
            window_size=7, mlp_ratio=4., qkv_bias=True, drop=0., attn_drop=0.,
            drop_path=0., norm_layer=nn.LayerNorm, downsample=None):

        super().__init__()
        self.dim = dim
        self.input_resolution = input_resolution
        self.depth = depth
        self.grad_checkpointing = False

        # build blocks
        self.blocks = nn.Sequential(*[
            SwinTransformerBlock(
                dim=dim, input_resolution=input_resolution, num_heads=num_heads, head_dim=head_dim,
                window_size=window_size, shift_size=0 if (i % 2 == 0) else window_size // 2,
                mlp_ratio=mlp_ratio, qkv_bias=qkv_bias, drop=drop, attn_drop=attn_drop,
                drop_path=drop_path[i] if isinstance(drop_path, list) else drop_path, norm_layer=norm_layer)
            for i in range(depth)])

        # patch merging layer
        if downsample is not None:
            self.downsample = downsample(input_resolution, dim=dim, out_dim=out_dim, norm_layer=norm_layer)
        else:
            self.downsample = None

    def forward(self, x):
        if self.grad_checkpointing and not torch.jit.is_scripting():
            x = checkpoint_seq(self.blocks, x)
        else:
            x = self.blocks(x)
        if self.downsample is not None:
            x = self.downsample(x)
        return x


class SwinTransformer(nn.Module):
    r""" Swin Transformer
        A PyTorch impl of : `Swin Transformer: Hierarchical Vision Transformer using Shifted Windows`  -
          https://arxiv.org/pdf/2103.14030

    Args:
        img_size (int | tuple(int)): Input image size. Default 224
        patch_size (int | tuple(int)): Patch size. Default: 4
        in_chans (int): Number of input image channels. Default: 3
        num_classes (int): Number of classes for classification head. Default: 1000
        embed_dim (int): Patch embedding dimension. Default: 96
        depths (tuple(int)): Depth of each Swin Transformer layer.
        num_heads (tuple(int)): Number of attention heads in different layers.
        head_dim (int, tuple(int)):
        window_size (int): Window size. Default: 7
        mlp_ratio (float): Ratio of mlp hidden dim to embedding dim. Default: 4
        qkv_bias (bool): If True, add a learnable bias to query, key, value. Default: True
        drop_rate (float): Dropout rate. Default: 0
        attn_drop_rate (float): Attention dropout rate. Default: 0
        drop_path_rate (float): Stochastic depth rate. Default: 0.1
        norm_layer (nn.Module): Normalization layer. Default: nn.LayerNorm.
        ape (bool): If True, add absolute position embedding to the patch embedding. Default: False
        patch_norm (bool): If True, add normalization after patch embedding. Default: True
    """

    def __init__(
            self, img_size=224, patch_size=4, in_chans=3, num_classes=1000, global_pool='avg',
            embed_dim=96, depths=(2, 2, 6, 2), num_heads=(3, 6, 12, 24), head_dim=None,
            window_size=7, mlp_ratio=4., qkv_bias=True,
            drop_rate=0., attn_drop_rate=0., drop_path_rate=0.1,
            norm_layer=nn.LayerNorm, ape=False, patch_norm=True, weight_init='', **kwargs):
        super().__init__()
        assert global_pool in ('', 'avg')
        self.num_classes = num_classes
        self.global_pool = global_pool
        self.num_layers = len(depths)
        self.embed_dim = embed_dim
        self.num_features = int(embed_dim * 2 ** (self.num_layers - 1))

        # split image into non-overlapping patches
        self.patch_embed = PatchEmbed(
            img_size=img_size, patch_size=patch_size, in_chans=in_chans, embed_dim=embed_dim,
            norm_layer=norm_layer if patch_norm else None)
        num_patches = self.patch_embed.num_patches
        self.patch_grid = self.patch_embed.grid_size

        # absolute position embedding
        self.absolute_pos_embed = nn.Parameter(torch.zeros(1, num_patches, embed_dim)) if ape else None
        self.pos_drop = nn.Dropout(p=drop_rate)

        # build layers
        if not isinstance(embed_dim, (tuple, list)):
            embed_dim = [int(embed_dim * 2 ** i) for i in range(self.num_layers)]
        embed_out_dim = embed_dim[1:] + [None]
        head_dim = to_ntuple(self.num_layers)(head_dim)
        window_size = to_ntuple(self.num_layers)(window_size)
        mlp_ratio = to_ntuple(self.num_layers)(mlp_ratio)
        dpr = [x.item() for x in torch.linspace(0, drop_path_rate, sum(depths))]  # stochastic depth decay rule
        layers = []
        for i in range(self.num_layers):
            layers += [BasicLayer(
                dim=embed_dim[i],
                out_dim=embed_out_dim[i],
                input_resolution=(self.patch_grid[0] // (2 ** i), self.patch_grid[1] // (2 ** i)),
                depth=depths[i],
                num_heads=num_heads[i],
                head_dim=head_dim[i],
                window_size=window_size[i],
                mlp_ratio=mlp_ratio[i],
                qkv_bias=qkv_bias,
                drop=drop_rate,
                attn_drop=attn_drop_rate,
                drop_path=dpr[sum(depths[:i]):sum(depths[:i + 1])],
                norm_layer=norm_layer,
                downsample=PatchMerging if (i < self.num_layers - 1) else None
            )]
        self.layers = nn.Sequential(*layers)

        self.norm = norm_layer(self.num_features)
        self.head = nn.Linear(self.num_features, num_classes) if num_classes > 0 else nn.Identity()

        if weight_init != 'skip':
            self.init_weights(weight_init)

    @torch.jit.ignore
    def init_weights(self, mode=''):
        assert mode in ('jax', 'jax_nlhb', 'moco', '')
        if self.absolute_pos_embed is not None:
            trunc_normal_(self.absolute_pos_embed, std=.02)
        head_bias = -math.log(self.num_classes) if 'nlhb' in mode else 0.
        named_apply(get_init_weights_vit(mode, head_bias=head_bias), self)

    @torch.jit.ignore
    def no_weight_decay(self):
        nwd = {'absolute_pos_embed'}
        for n, _ in self.named_parameters():
            if 'relative_position_bias_table' in n:
                nwd.add(n)
        return nwd

    @torch.jit.ignore
    def group_matcher(self, coarse=False):
        return dict(
            stem=r'^absolute_pos_embed|patch_embed',  # stem and embed
            blocks=r'^layers\.(\d+)' if coarse else [
                (r'^layers\.(\d+).downsample', (0,)),
                (r'^layers\.(\d+)\.\w+\.(\d+)', None),
                (r'^norm', (99999,)),
            ]
        )

    @torch.jit.ignore
    def set_grad_checkpointing(self, enable=True):
        for l in self.layers:
            l.grad_checkpointing = enable

    @torch.jit.ignore
    def get_classifier(self):
        return self.head

    def reset_classifier(self, num_classes, global_pool=None):
        self.num_classes = num_classes
        if global_pool is not None:
            assert global_pool in ('', 'avg')
            self.global_pool = global_pool
        self.head = nn.Linear(self.num_features, num_classes) if num_classes > 0 else nn.Identity()

    def forward_features(self, x):
        x = self.patch_embed(x)
        if self.absolute_pos_embed is not None:
            x = x + self.absolute_pos_embed
        x = self.pos_drop(x)
        x = self.layers(x)
        x = self.norm(x)  # B L C
        return x

    def forward_head(self, x, pre_logits: bool = False):
        if self.global_pool == 'avg':
            x = x.mean(dim=1)
        return x if pre_logits else self.head(x)

    def forward(self, x):
        x = self.forward_features(x)
        x = self.forward_head(x)
        return x


def _create_swin_transformer(variant, pretrained=False, **kwargs):
    model = build_model_with_cfg(
        SwinTransformer, variant, pretrained,
        pretrained_filter_fn=checkpoint_filter_fn,
        **kwargs)

    return model


@register_model
def swin_base_patch4_window12_384(pretrained=False, **kwargs):
    """ Swin-B @ 384x384, pretrained ImageNet-22k, fine tune 1k
    """
    model_kwargs = dict(
        patch_size=4, window_size=12, embed_dim=128, depths=(2, 2, 18, 2), num_heads=(4, 8, 16, 32), **kwargs)
    return _create_swin_transformer('swin_base_patch4_window12_384', pretrained=pretrained, **model_kwargs)


@register_model
def swin_base_patch4_window7_224(pretrained=False, **kwargs):
    """ Swin-B @ 224x224, pretrained ImageNet-22k, fine tune 1k
    """
    model_kwargs = dict(
        patch_size=4, window_size=7, embed_dim=128, depths=(2, 2, 18, 2), num_heads=(4, 8, 16, 32), **kwargs)
    return _create_swin_transformer('swin_base_patch4_window7_224', pretrained=pretrained, **model_kwargs)


@register_model
def swin_large_patch4_window12_384(pretrained=False, **kwargs):
    """ Swin-L @ 384x384, pretrained ImageNet-22k, fine tune 1k
    """
    model_kwargs = dict(
        patch_size=4, window_size=12, embed_dim=192, depths=(2, 2, 18, 2), num_heads=(6, 12, 24, 48), **kwargs)
    return _create_swin_transformer('swin_large_patch4_window12_384', pretrained=pretrained, **model_kwargs)


@register_model
def swin_large_patch4_window7_224(pretrained=False, **kwargs):
    """ Swin-L @ 224x224, pretrained ImageNet-22k, fine tune 1k
    """
    model_kwargs = dict(
        patch_size=4, window_size=7, embed_dim=192, depths=(2, 2, 18, 2), num_heads=(6, 12, 24, 48), **kwargs)
    return _create_swin_transformer('swin_large_patch4_window7_224', pretrained=pretrained, **model_kwargs)


@register_model
def swin_small_patch4_window7_224(pretrained=False, **kwargs):
    """ Swin-S @ 224x224, trained ImageNet-1k
    """
    model_kwargs = dict(
        patch_size=4, window_size=7, embed_dim=96, depths=(2, 2, 18, 2), num_heads=(3, 6, 12, 24), **kwargs)
    return _create_swin_transformer('swin_small_patch4_window7_224', pretrained=pretrained, **model_kwargs)


@register_model
def swin_tiny_patch4_window7_224(pretrained=False, **kwargs):
    """ Swin-T @ 224x224, trained ImageNet-1k
    """
    model_kwargs = dict(
        patch_size=4, window_size=7, embed_dim=96, depths=(2, 2, 6, 2), num_heads=(3, 6, 12, 24), **kwargs)
    return _create_swin_transformer('swin_tiny_patch4_window7_224', pretrained=pretrained, **model_kwargs)


@register_model
def swin_base_patch4_window12_384_in22k(pretrained=False, **kwargs):
    """ Swin-B @ 384x384, trained ImageNet-22k
    """
    model_kwargs = dict(
        patch_size=4, window_size=12, embed_dim=128, depths=(2, 2, 18, 2), num_heads=(4, 8, 16, 32), **kwargs)
    return _create_swin_transformer('swin_base_patch4_window12_384_in22k', pretrained=pretrained, **model_kwargs)


@register_model
def swin_base_patch4_window7_224_in22k(pretrained=False, **kwargs):
    """ Swin-B @ 224x224, trained ImageNet-22k
    """
    model_kwargs = dict(
        patch_size=4, window_size=7, embed_dim=128, depths=(2, 2, 18, 2), num_heads=(4, 8, 16, 32), **kwargs)
    return _create_swin_transformer('swin_base_patch4_window7_224_in22k', pretrained=pretrained, **model_kwargs)


@register_model
def swin_large_patch4_window12_384_in22k(pretrained=False, **kwargs):
    """ Swin-L @ 384x384, trained ImageNet-22k
    """
    model_kwargs = dict(
        patch_size=4, window_size=12, embed_dim=192, depths=(2, 2, 18, 2), num_heads=(6, 12, 24, 48), **kwargs)
    return _create_swin_transformer('swin_large_patch4_window12_384_in22k', pretrained=pretrained, **model_kwargs)


@register_model
def swin_large_patch4_window7_224_in22k(pretrained=False, **kwargs):
    """ Swin-L @ 224x224, trained ImageNet-22k
    """
    model_kwargs = dict(
        patch_size=4, window_size=7, embed_dim=192, depths=(2, 2, 18, 2), num_heads=(6, 12, 24, 48), **kwargs)
    return _create_swin_transformer('swin_large_patch4_window7_224_in22k', pretrained=pretrained, **model_kwargs)


@register_model
def swin_s3_tiny_224(pretrained=False, **kwargs):
    """ Swin-S3-T @ 224x224, ImageNet-1k. https://arxiv.org/abs/2111.14725
    """
    model_kwargs = dict(
        patch_size=4, window_size=(7, 7, 14, 7), embed_dim=96, depths=(2, 2, 6, 2),
        num_heads=(3, 6, 12, 24), **kwargs)
    return _create_swin_transformer('swin_s3_tiny_224', pretrained=pretrained, **model_kwargs)


@register_model
def swin_s3_small_224(pretrained=False, **kwargs):
    """ Swin-S3-S @ 224x224, trained ImageNet-1k. https://arxiv.org/abs/2111.14725
    """
    model_kwargs = dict(
        patch_size=4, window_size=(14, 14, 14, 7), embed_dim=96, depths=(2, 2, 18, 2),
        num_heads=(3, 6, 12, 24), **kwargs)
    return _create_swin_transformer('swin_s3_small_224', pretrained=pretrained, **model_kwargs)


@register_model
def swin_s3_base_224(pretrained=False, **kwargs):
    """ Swin-S3-B @ 224x224, trained ImageNet-1k. https://arxiv.org/abs/2111.14725
    """
    model_kwargs = dict(
        patch_size=4, window_size=(7, 7, 14, 7), embed_dim=96, depths=(2, 2, 30, 2),
        num_heads=(3, 6, 12, 24), **kwargs)
    return _create_swin_transformer('swin_s3_base_224', pretrained=pretrained, **model_kwargs)
