# Supplementary material for: RTS-Net: thyroid nodule segmentation network integrating dual-path attention and graph convolution
Source: Front Med (Lausanne). 2026 Apr 13;13:1785796. doi: 10.3389/fmed.2026.1785796 (PMC13111076; doi:10.3389/fmed.2026.1785796)
Supplement: Supplementary file 2 [file Data_Sheet_2.zip › RTSNet/lib/models_timm/tresnet.py]

"""
TResNet: High Performance GPU-Dedicated Architecture
https://arxiv.org/pdf/2003.13630.pdf

Original model: https://github.com/mrT23/TResNet

"""
from collections import OrderedDict

import torch
import torch.nn as nn

from .helpers import build_model_with_cfg
from .layers import SpaceToDepthModule, BlurPool2d, InplaceAbn, ClassifierHead, SEModule
from .registry import register_model

__all__ = ['tresnet_m', 'tresnet_l', 'tresnet_xl']


def _cfg(url='', **kwargs):
    return {
        'url': url, 'num_classes': 1000, 'input_size': (3, 224, 224), 'pool_size': (7, 7),
        'crop_pct': 0.875, 'interpolation': 'bilinear',
        'mean': (0., 0., 0.), 'std': (1., 1., 1.),
        'first_conv': 'body.conv1.0', 'classifier': 'head.fc',
        **kwargs
    }


default_cfgs = {
    'tresnet_m': _cfg(
        url='https://github.com/rwightman/pytorch-image-models/releases/download/v0.1-tresnet/tresnet_m_1k_miil_83_1-d236afcb.pth'),
    'tresnet_m_miil_in21k': _cfg(
        url='https://github.com/rwightman/pytorch-image-models/releases/download/v0.1-tresnet/tresnet_m_miil_in21k-901b6ed4.pth', num_classes=11221),
    'tresnet_l': _cfg(
        url='https://github.com/rwightman/pytorch-image-models/releases/download/v0.1-tresnet/tresnet_l_81_5-235b486c.pth'),
    'tresnet_xl': _cfg(
        url='https://github.com/rwightman/pytorch-image-models/releases/download/v0.1-tresnet/tresnet_xl_82_0-a2d51b00.pth'),
    'tresnet_m_448': _cfg(
        input_size=(3, 448, 448), pool_size=(14, 14),
        url='https://github.com/rwightman/pytorch-image-models/releases/download/v0.1-tresnet/tresnet_m_448-bc359d10.pth'),
    'tresnet_l_448': _cfg(
        input_size=(3, 448, 448), pool_size=(14, 14),
        url='https://github.com/rwightman/pytorch-image-models/releases/download/v0.1-tresnet/tresnet_l_448-940d0cd1.pth'),
    'tresnet_xl_448': _cfg(
        input_size=(3, 448, 448), pool_size=(14, 14),
        url='https://github.com/rwightman/pytorch-image-models/releases/download/v0.1-tresnet/tresnet_xl_448-8c1815de.pth'),

    'tresnet_v2_l': _cfg(
        url='https://github.com/rwightman/pytorch-image-models/releases/download/v0.1-tresnet/tresnet_l_v2_83_9-f36e4445.pth'),
}


def IABN2Float(module: nn.Module) -> nn.Module:
    """If `module` is IABN don't use half precision."""
    if isinstance(module, InplaceAbn):
        module.float()
    for child in module.children():
        IABN2Float(child)
    return module


def conv2d_iabn(ni, nf, stride, kernel_size=3, groups=1, act_layer="leaky_relu", act_param=1e-2):
    return nn.Sequential(
        nn.Conv2d(
            ni, nf, kernel_size=kernel_size, stride=stride, padding=kernel_size // 2, groups=groups, bias=False),
        InplaceAbn(nf, act_layer=act_layer, act_param=act_param)
    )


class BasicBlock(nn.Module):
    expansion = 1

    def __init__(self, inplanes, planes, stride=1, downsample=None, use_se=True, aa_layer=None):
        super(BasicBlock, self).__init__()
        if stride == 1:
            self.conv1 = conv2d_iabn(inplanes, planes, stride=1, act_param=1e-3)
        else:
            if aa_layer is None:
                self.conv1 = conv2d_iabn(inplanes, planes, stride=2, act_param=1e-3)
            else:
                self.conv1 = nn.Sequential(
                    conv2d_iabn(inplanes, planes, stride=1, act_param=1e-3),
                    aa_layer(channels=planes, filt_size=3, stride=2))

        self.conv2 = conv2d_iabn(planes, planes, stride=1, act_layer="identity")
        self.relu = nn.ReLU(inplace=True)
        self.downsample = downsample
        self.stride = stride
        rd_chs = max(planes * self.expansion // 4, 64)
        self.se = SEModule(planes * self.expansion, rd_channels=rd_chs) if use_se else None

    def forward(self, x):
        if self.downsample is not None:
            shortcut = self.downsample(x)
        else:
            shortcut = x

        out = self.conv1(x)
        out = self.conv2(out)

        if self.se is not None:
            out = self.se(out)

        out = out + shortcut
        out = self.relu(out)
        return out


class Bottleneck(nn.Module):
    expansion = 4

    def __init__(
            self, inplanes, planes, stride=1, downsample=None, use_se=True,
            act_layer="leaky_relu", aa_layer=None):
        super(Bottleneck, self).__init__()
        self.conv1 = conv2d_iabn(
            inplanes, planes, kernel_size=1, stride=1, act_layer=act_layer, act_param=1e-3)
        if stride == 1:
            self.conv2 = conv2d_iabn(
                planes, planes, kernel_size=3, stride=1, act_layer=act_layer, act_param=1e-3)
        else:
            if aa_layer is None:
                self.conv2 = conv2d_iabn(
                    planes, planes, kernel_size=3, stride=2, act_layer=act_layer, act_param=1e-3)
            else:
                self.conv2 = nn.Sequential(
                    conv2d_iabn(planes, planes, kernel_size=3, stride=1, act_layer=act_layer, act_param=1e-3),
                    aa_layer(channels=planes, filt_size=3, stride=2))

        reduction_chs = max(planes * self.expansion // 8, 64)
        self.se = SEModule(planes, rd_channels=reduction_chs) if use_se else None

        self.conv3 = conv2d_iabn(
            planes, planes * self.expansion, kernel_size=1, stride=1, act_layer="identity")

        self.act = nn.ReLU(inplace=True)
        self.downsample = downsample
        self.stride = stride

    def forward(self, x):
        if self.downsample is not None:
            shortcut = self.downsample(x)
        else:
            shortcut = x

        out = self.conv1(x)
        out = self.conv2(out)
        if self.se is not None:
            out = self.se(out)
        out = self.conv3(out)
        out = out + shortcut  # no inplace
        out = self.act(out)

        return out


class TResNet(nn.Module):
    def __init__(
            self,
            layers,
            in_chans=3,
            num_classes=1000,
            width_factor=1.0,
            v2=False,
            global_pool='fast',
            drop_rate=0.,
    ):
        self.num_classes = num_classes
        self.drop_rate = drop_rate
        super(TResNet, self).__init__()

        aa_layer = BlurPool2d

        # TResnet stages
        self.inplanes = int(64 * width_factor)
        self.planes = int(64 * width_factor)
        if v2:
            self.inplanes = self.inplanes // 8 * 8
            self.planes = self.planes // 8 * 8

        conv1 = conv2d_iabn(in_chans * 16, self.planes, stride=1, kernel_size=3)
        layer1 = self._make_layer(
            Bottleneck if v2 else BasicBlock, self.planes, layers[0], stride=1, use_se=True, aa_layer=aa_layer)
        layer2 = self._make_layer(
            Bottleneck if v2 else BasicBlock, self.planes * 2, layers[1], stride=2, use_se=True, aa_layer=aa_layer)
        layer3 = self._make_layer(
            Bottleneck, self.planes * 4, layers[2], stride=2, use_se=True, aa_layer=aa_layer)
        layer4 = self._make_layer(
            Bottleneck, self.planes * 8, layers[3], stride=2, use_se=False, aa_layer=aa_layer)

        # body
        self.body = nn.Sequential(OrderedDict([
            ('SpaceToDepth', SpaceToDepthModule()),
            ('conv1', conv1),
            ('layer1', layer1),
            ('layer2', layer2),
            ('layer3', layer3),
            ('layer4', layer4)]))

        self.feature_info = [
            dict(num_chs=self.planes, reduction=2, module=''),  # Not with S2D?
            dict(num_chs=self.planes * (Bottleneck.expansion if v2 else 1), reduction=4, module='body.layer1'),
            dict(num_chs=self.planes * 2 * (Bottleneck.expansion if v2 else 1), reduction=8, module='body.layer2'),
            dict(num_chs=self.planes * 4 * Bottleneck.expansion, reduction=16, module='body.layer3'),
            dict(num_chs=self.planes * 8 * Bottleneck.expansion, reduction=32, module='body.layer4'),
        ]

        # head
        self.num_features = (self.planes * 8) * Bottleneck.expansion
        self.head = ClassifierHead(self.num_features, num_classes, pool_type=global_pool, drop_rate=drop_rate)

        # model initialization
        for m in self.modules():
            if isinstance(m, nn.Conv2d):
                nn.init.kaiming_normal_(m.weight, mode='fan_out', nonlinearity='leaky_relu')
            elif isinstance(m, nn.BatchNorm2d) or isinstance(m, InplaceAbn):
                nn.init.constant_(m.weight, 1)
                nn.init.constant_(m.bias, 0)

        # residual connections special initialization
        for m in self.modules():
            if isinstance(m, BasicBlock):
                m.conv2[1].weight = nn.Parameter(torch.zeros_like(m.conv2[1].weight))  # BN to zero
            if isinstance(m, Bottleneck):
                m.conv3[1].weight = nn.Parameter(torch.zeros_like(m.conv3[1].weight))  # BN to zero
            if isinstance(m, nn.Linear):
                m.weight.data.normal_(0, 0.01)

    def _make_layer(self, block, planes, blocks, stride=1, use_se=True, aa_layer=None):
        downsample = None
        if stride != 1 or self.inplanes != planes * block.expansion:
            layers = []
            if stride == 2:
                # avg pooling before 1x1 conv
                layers.append(nn.AvgPool2d(kernel_size=2, stride=2, ceil_mode=True, count_include_pad=False))
            layers += [conv2d_iabn(
                self.inplanes, planes * block.expansion, kernel_size=1, stride=1, act_layer="identity")]
            downsample = nn.Sequential(*layers)

        layers = []
        layers.append(block(
            self.inplanes, planes, stride, downsample, use_se=use_se, aa_layer=aa_layer))
        self.inplanes = planes * block.expansion
        for i in range(1, blocks):
            layers.append(
                block(self.inplanes, planes, use_se=use_se, aa_layer=aa_layer))
        return nn.Sequential(*layers)

    @torch.jit.ignore
    def group_matcher(self, coarse=False):
        matcher = dict(stem=r'^body\.conv1', blocks=r'^body\.layer(\d+)' if coarse else r'^body\.layer(\d+)\.(\d+)')
        return matcher

    @torch.jit.ignore
    def set_grad_checkpointing(self, enable=True):
        assert not enable, 'gradient checkpointing not supported'

    @torch.jit.ignore
    def get_classifier(self):
        return self.head.fc

    def reset_classifier(self, num_classes, global_pool='fast'):
        self.head = ClassifierHead(
            self.num_features, num_classes, pool_type=global_pool, drop_rate=self.drop_rate)

    def forward_features(self, x):
        return self.body(x)

    def forward_head(self, x, pre_logits: bool = False):
        return x if pre_logits else self.head(x)

    def forward(self, x):
        x = self.forward_features(x)
        x = self.forward_head(x)
        return x


def _create_tresnet(variant, pretrained=False, **kwargs):
    return build_model_with_cfg(
        TResNet, variant, pretrained,
        feature_cfg=dict(out_indices=(1, 2, 3, 4), flatten_sequential=True),
        **kwargs)


@register_model
def tresnet_m(pretrained=False, **kwargs):
    model_kwargs = dict(layers=[3, 4, 11, 3], **kwargs)
    return _create_tresnet('tresnet_m', pretrained=pretrained, **model_kwargs)


@register_model
def tresnet_m_miil_in21k(pretrained=False, **kwargs):
    model_kwargs = dict(layers=[3, 4, 11, 3], **kwargs)
    return _create_tresnet('tresnet_m_miil_in21k', pretrained=pretrained, **model_kwargs)


@register_model
def tresnet_l(pretrained=False, **kwargs):
    model_kwargs = dict(layers=[4, 5, 18, 3], width_factor=1.2, **kwargs)
    return _create_tresnet('tresnet_l', pretrained=pretrained, **model_kwargs)


@register_model
def tresnet_v2_l(pretrained=False, **kwargs):
    model_kwargs = dict(layers=[3, 4, 23, 3], width_factor=1.0, v2=True, **kwargs)
    return _create_tresnet('tresnet_v2_l', pretrained=pretrained, **model_kwargs)


@register_model
def tresnet_xl(pretrained=False, **kwargs):
    model_kwargs = dict(layers=[4, 5, 24, 3], width_factor=1.3, **kwargs)
    return _create_tresnet('tresnet_xl', pretrained=pretrained, **model_kwargs)


@register_model
def tresnet_m_448(pretrained=False, **kwargs):
    model_kwargs = dict(layers=[3, 4, 11, 3], **kwargs)
    return _create_tresnet('tresnet_m_448', pretrained=pretrained, **model_kwargs)


@register_model
def tresnet_l_448(pretrained=False, **kwargs):
    model_kwargs = dict(layers=[4, 5, 18, 3], width_factor=1.2, **kwargs)
    return _create_tresnet('tresnet_l_448', pretrained=pretrained, **model_kwargs)


@register_model
def tresnet_xl_448(pretrained=False, **kwargs):
    model_kwargs = dict(layers=[4, 5, 24, 3], width_factor=1.3, **kwargs)
    return _create_tresnet('tresnet_xl_448', pretrained=pretrained, **model_kwargs)
