# Supplementary material for: RTS-Net: thyroid nodule segmentation network integrating dual-path attention and graph convolution
Source: Front Med (Lausanne). 2026 Apr 13;13:1785796. doi: 10.3389/fmed.2026.1785796 (PMC13111076; doi:10.3389/fmed.2026.1785796)
Supplement: Supplementary file 2 [file Data_Sheet_2.zip › RTSNet/lib/models_timm/vovnet.py]

""" VoVNet (V1 & V2)

Papers:
* `An Energy and GPU-Computation Efficient Backbone Network` - https://arxiv.org/abs/1904.09730
* `CenterMask : Real-Time Anchor-Free Instance Segmentation` - https://arxiv.org/abs/1911.06667

Looked at  https://github.com/youngwanLEE/vovnet-detectron2 &
https://github.com/stigma0617/VoVNet.pytorch/blob/master/models_vovnet/vovnet.py
for some reference, rewrote most of the code.

Hacked together by / Copyright 2020 Ross Wightman
"""

from typing import List

import torch
import torch.nn as nn
import torch.nn.functional as F

from timm.data import IMAGENET_DEFAULT_MEAN, IMAGENET_DEFAULT_STD
from .registry import register_model
from .helpers import build_model_with_cfg, checkpoint_seq
from .layers import ConvNormAct, SeparableConvNormAct, BatchNormAct2d, ClassifierHead, DropPath,\
    create_attn, create_norm_act_layer, get_norm_act_layer


# model cfgs adapted from https://github.com/youngwanLEE/vovnet-detectron2 &
# https://github.com/stigma0617/VoVNet.pytorch/blob/master/models_vovnet/vovnet.py
model_cfgs = dict(
    vovnet39a=dict(
        stem_chs=[64, 64, 128],
        stage_conv_chs=[128, 160, 192, 224],
        stage_out_chs=[256, 512, 768, 1024],
        layer_per_block=5,
        block_per_stage=[1, 1, 2, 2],
        residual=False,
        depthwise=False,
        attn='',
    ),
    vovnet57a=dict(
        stem_chs=[64, 64, 128],
        stage_conv_chs=[128, 160, 192, 224],
        stage_out_chs=[256, 512, 768, 1024],
        layer_per_block=5,
        block_per_stage=[1, 1, 4, 3],
        residual=False,
        depthwise=False,
        attn='',

    ),
    ese_vovnet19b_slim_dw=dict(
        stem_chs=[64, 64, 64],
        stage_conv_chs=[64, 80, 96, 112],
        stage_out_chs=[112, 256, 384, 512],
        layer_per_block=3,
        block_per_stage=[1, 1, 1, 1],
        residual=True,
        depthwise=True,
        attn='ese',

    ),
    ese_vovnet19b_dw=dict(
        stem_chs=[64, 64, 64],
        stage_conv_chs=[128, 160, 192, 224],
        stage_out_chs=[256, 512, 768, 1024],
        layer_per_block=3,
        block_per_stage=[1, 1, 1, 1],
        residual=True,
        depthwise=True,
        attn='ese',
    ),
    ese_vovnet19b_slim=dict(
        stem_chs=[64, 64, 128],
        stage_conv_chs=[64, 80, 96, 112],
        stage_out_chs=[112, 256, 384, 512],
        layer_per_block=3,
        block_per_stage=[1, 1, 1, 1],
        residual=True,
        depthwise=False,
        attn='ese',
    ),
    ese_vovnet19b=dict(
        stem_chs=[64, 64, 128],
        stage_conv_chs=[128, 160, 192, 224],
        stage_out_chs=[256, 512, 768, 1024],
        layer_per_block=3,
        block_per_stage=[1, 1, 1, 1],
        residual=True,
        depthwise=False,
        attn='ese',

    ),
    ese_vovnet39b=dict(
        stem_chs=[64, 64, 128],
        stage_conv_chs=[128, 160, 192, 224],
        stage_out_chs=[256, 512, 768, 1024],
        layer_per_block=5,
        block_per_stage=[1, 1, 2, 2],
        residual=True,
        depthwise=False,
        attn='ese',
    ),
    ese_vovnet57b=dict(
        stem_chs=[64, 64, 128],
        stage_conv_chs=[128, 160, 192, 224],
        stage_out_chs=[256, 512, 768, 1024],
        layer_per_block=5,
        block_per_stage=[1, 1, 4, 3],
        residual=True,
        depthwise=False,
        attn='ese',

    ),
    ese_vovnet99b=dict(
        stem_chs=[64, 64, 128],
        stage_conv_chs=[128, 160, 192, 224],
        stage_out_chs=[256, 512, 768, 1024],
        layer_per_block=5,
        block_per_stage=[1, 3, 9, 3],
        residual=True,
        depthwise=False,
        attn='ese',
    ),
    eca_vovnet39b=dict(
        stem_chs=[64, 64, 128],
        stage_conv_chs=[128, 160, 192, 224],
        stage_out_chs=[256, 512, 768, 1024],
        layer_per_block=5,
        block_per_stage=[1, 1, 2, 2],
        residual=True,
        depthwise=False,
        attn='eca',
    ),
)
model_cfgs['ese_vovnet39b_evos'] = model_cfgs['ese_vovnet39b']
model_cfgs['ese_vovnet99b_iabn'] = model_cfgs['ese_vovnet99b']


def _cfg(url=''):
    return {
        'url': url, 'num_classes': 1000, 'input_size': (3, 224, 224), 'pool_size': (7, 7),
        'crop_pct': 0.875, 'interpolation': 'bicubic',
        'mean': IMAGENET_DEFAULT_MEAN, 'std': IMAGENET_DEFAULT_STD,
        'first_conv': 'stem.0.conv', 'classifier': 'head.fc',
    }


default_cfgs = dict(
    vovnet39a=_cfg(url=''),
    vovnet57a=_cfg(url=''),
    ese_vovnet19b_slim_dw=_cfg(url=''),
    ese_vovnet19b_dw=_cfg(
        url='https://github.com/rwightman/pytorch-image-models/releases/download/v0.1-weights/ese_vovnet19b_dw-a8741004.pth'),
    ese_vovnet19b_slim=_cfg(url=''),
    ese_vovnet39b=_cfg(
        url='https://github.com/rwightman/pytorch-image-models/releases/download/v0.1-weights/ese_vovnet39b-f912fe73.pth'),
    ese_vovnet57b=_cfg(url=''),
    ese_vovnet99b=_cfg(url=''),
    eca_vovnet39b=_cfg(url=''),
    ese_vovnet39b_evos=_cfg(url=''),
    ese_vovnet99b_iabn=_cfg(url=''),
)


class SequentialAppendList(nn.Sequential):
    def __init__(self, *args):
        super(SequentialAppendList, self).__init__(*args)

    def forward(self, x: torch.Tensor, concat_list: List[torch.Tensor]) -> torch.Tensor:
        for i, module in enumerate(self):
            if i == 0:
                concat_list.append(module(x))
            else:
                concat_list.append(module(concat_list[-1]))
        x = torch.cat(concat_list, dim=1)
        return x


class OsaBlock(nn.Module):

    def __init__(
            self, in_chs, mid_chs, out_chs, layer_per_block, residual=False,
            depthwise=False, attn='', norm_layer=BatchNormAct2d, act_layer=nn.ReLU, drop_path=None):
        super(OsaBlock, self).__init__()

        self.residual = residual
        self.depthwise = depthwise
        conv_kwargs = dict(norm_layer=norm_layer, act_layer=act_layer)

        next_in_chs = in_chs
        if self.depthwise and next_in_chs != mid_chs:
            assert not residual
            self.conv_reduction = ConvNormAct(next_in_chs, mid_chs, 1, **conv_kwargs)
        else:
            self.conv_reduction = None

        mid_convs = []
        for i in range(layer_per_block):
            if self.depthwise:
                conv = SeparableConvNormAct(mid_chs, mid_chs, **conv_kwargs)
            else:
                conv = ConvNormAct(next_in_chs, mid_chs, 3, **conv_kwargs)
            next_in_chs = mid_chs
            mid_convs.append(conv)
        self.conv_mid = SequentialAppendList(*mid_convs)

        # feature aggregation
        next_in_chs = in_chs + layer_per_block * mid_chs
        self.conv_concat = ConvNormAct(next_in_chs, out_chs, **conv_kwargs)

        self.attn = create_attn(attn, out_chs) if attn else None

        self.drop_path = drop_path

    def forward(self, x):
        output = [x]
        if self.conv_reduction is not None:
            x = self.conv_reduction(x)
        x = self.conv_mid(x, output)
        x = self.conv_concat(x)
        if self.attn is not None:
            x = self.attn(x)
        if self.drop_path is not None:
            x = self.drop_path(x)
        if self.residual:
            x = x + output[0]
        return x


class OsaStage(nn.Module):

    def __init__(
            self, in_chs, mid_chs, out_chs, block_per_stage, layer_per_block, downsample=True,
            residual=True, depthwise=False, attn='ese', norm_layer=BatchNormAct2d, act_layer=nn.ReLU,
            drop_path_rates=None):
        super(OsaStage, self).__init__()
        self.grad_checkpointing = False

        if downsample:
            self.pool = nn.MaxPool2d(kernel_size=3, stride=2, ceil_mode=True)
        else:
            self.pool = None

        blocks = []
        for i in range(block_per_stage):
            last_block = i == block_per_stage - 1
            if drop_path_rates is not None and drop_path_rates[i] > 0.:
                drop_path = DropPath(drop_path_rates[i])
            else:
                drop_path = None
            blocks += [OsaBlock(
                in_chs, mid_chs, out_chs, layer_per_block, residual=residual and i > 0, depthwise=depthwise,
                attn=attn if last_block else '', norm_layer=norm_layer, act_layer=act_layer, drop_path=drop_path)
            ]
            in_chs = out_chs
        self.blocks = nn.Sequential(*blocks)

    def forward(self, x):
        if self.pool is not None:
            x = self.pool(x)
        if self.grad_checkpointing and not torch.jit.is_scripting():
            x = checkpoint_seq(self.blocks, x)
        else:
            x = self.blocks(x)
        return x


class VovNet(nn.Module):

    def __init__(
            self, cfg, in_chans=3, num_classes=1000, global_pool='avg', drop_rate=0., stem_stride=4,
            output_stride=32, norm_layer=BatchNormAct2d, act_layer=nn.ReLU, drop_path_rate=0.):
        """ VovNet (v2)
        """
        super(VovNet, self).__init__()
        self.num_classes = num_classes
        self.drop_rate = drop_rate
        assert stem_stride in (4, 2)
        assert output_stride == 32  # FIXME support dilation

        stem_chs = cfg["stem_chs"]
        stage_conv_chs = cfg["stage_conv_chs"]
        stage_out_chs = cfg["stage_out_chs"]
        block_per_stage = cfg["block_per_stage"]
        layer_per_block = cfg["layer_per_block"]
        conv_kwargs = dict(norm_layer=norm_layer, act_layer=act_layer)

        # Stem module
        last_stem_stride = stem_stride // 2
        conv_type = SeparableConvNormAct if cfg["depthwise"] else ConvNormAct
        self.stem = nn.Sequential(*[
            ConvNormAct(in_chans, stem_chs[0], 3, stride=2, **conv_kwargs),
            conv_type(stem_chs[0], stem_chs[1], 3, stride=1, **conv_kwargs),
            conv_type(stem_chs[1], stem_chs[2], 3, stride=last_stem_stride, **conv_kwargs),
        ])
        self.feature_info = [dict(
            num_chs=stem_chs[1], reduction=2, module=f'stem.{1 if stem_stride == 4 else 2}')]
        current_stride = stem_stride

        # OSA stages
        stage_dpr = torch.split(torch.linspace(0, drop_path_rate, sum(block_per_stage)), block_per_stage)
        in_ch_list = stem_chs[-1:] + stage_out_chs[:-1]
        stage_args = dict(residual=cfg["residual"], depthwise=cfg["depthwise"], attn=cfg["attn"], **conv_kwargs)
        stages = []
        for i in range(4):  # num_stages
            downsample = stem_stride == 2 or i > 0  # first stage has no stride/downsample if stem_stride is 4
            stages += [OsaStage(
                in_ch_list[i], stage_conv_chs[i], stage_out_chs[i], block_per_stage[i], layer_per_block,
                downsample=downsample, drop_path_rates=stage_dpr[i], **stage_args)
            ]
            self.num_features = stage_out_chs[i]
            current_stride *= 2 if downsample else 1
            self.feature_info += [dict(num_chs=self.num_features, reduction=current_stride, module=f'stages.{i}')]

        self.stages = nn.Sequential(*stages)

        self.head = ClassifierHead(self.num_features, num_classes, pool_type=global_pool, drop_rate=drop_rate)

        for n, m in self.named_modules():
            if isinstance(m, nn.Conv2d):
                nn.init.kaiming_normal_(m.weight, mode='fan_out', nonlinearity='relu')
            elif isinstance(m, nn.Linear):
                nn.init.zeros_(m.bias)


    @torch.jit.ignore
    def group_matcher(self, coarse=False):
        return dict(
            stem=r'^stem',
            blocks=r'^stages\.(\d+)' if coarse else r'^stages\.(\d+).blocks\.(\d+)',
        )

    @torch.jit.ignore
    def set_grad_checkpointing(self, enable=True):
        for s in self.stages:
            s.grad_checkpointing = enable

    @torch.jit.ignore
    def get_classifier(self):
        return self.head.fc

    def reset_classifier(self, num_classes, global_pool='avg'):
        self.head = ClassifierHead(self.num_features, num_classes, pool_type=global_pool, drop_rate=self.drop_rate)

    def forward_features(self, x):
        x = self.stem(x)
        return self.stages(x)

    def forward_head(self, x, pre_logits: bool = False):
        return self.head(x, pre_logits=pre_logits)

    def forward(self, x):
        x = self.forward_features(x)
        x = self.forward_head(x)
        return x


def _create_vovnet(variant, pretrained=False, **kwargs):
    return build_model_with_cfg(
        VovNet, variant, pretrained,
        model_cfg=model_cfgs[variant],
        feature_cfg=dict(flatten_sequential=True),
        **kwargs)


@register_model
def vovnet39a(pretrained=False, **kwargs):
    return _create_vovnet('vovnet39a', pretrained=pretrained, **kwargs)


@register_model
def vovnet57a(pretrained=False, **kwargs):
    return _create_vovnet('vovnet57a', pretrained=pretrained, **kwargs)


@register_model
def ese_vovnet19b_slim_dw(pretrained=False, **kwargs):
    return _create_vovnet('ese_vovnet19b_slim_dw', pretrained=pretrained, **kwargs)


@register_model
def ese_vovnet19b_dw(pretrained=False, **kwargs):
    return _create_vovnet('ese_vovnet19b_dw', pretrained=pretrained, **kwargs)


@register_model
def ese_vovnet19b_slim(pretrained=False, **kwargs):
    return _create_vovnet('ese_vovnet19b_slim', pretrained=pretrained, **kwargs)


@register_model
def ese_vovnet39b(pretrained=False, **kwargs):
    return _create_vovnet('ese_vovnet39b', pretrained=pretrained, **kwargs)


@register_model
def ese_vovnet57b(pretrained=False, **kwargs):
    return _create_vovnet('ese_vovnet57b', pretrained=pretrained, **kwargs)


@register_model
def ese_vovnet99b(pretrained=False, **kwargs):
    return _create_vovnet('ese_vovnet99b', pretrained=pretrained, **kwargs)


@register_model
def eca_vovnet39b(pretrained=False, **kwargs):
    return _create_vovnet('eca_vovnet39b', pretrained=pretrained, **kwargs)


# Experimental Models

@register_model
def ese_vovnet39b_evos(pretrained=False, **kwargs):
    def norm_act_fn(num_features, **nkwargs):
        return create_norm_act_layer('evonorms0', num_features, jit=False, **nkwargs)
    return _create_vovnet('ese_vovnet39b_evos', pretrained=pretrained, norm_layer=norm_act_fn, **kwargs)


@register_model
def ese_vovnet99b_iabn(pretrained=False, **kwargs):
    norm_layer = get_norm_act_layer('iabn', act_layer='leaky_relu')
    return _create_vovnet(
        'ese_vovnet99b_iabn', pretrained=pretrained, norm_layer=norm_layer, act_layer=nn.LeakyReLU, **kwargs)
