# Supplementary material for: RTS-Net: thyroid nodule segmentation network integrating dual-path attention and graph convolution
Source: Front Med (Lausanne). 2026 Apr 13;13:1785796. doi: 10.3389/fmed.2026.1785796 (PMC13111076; doi:10.3389/fmed.2026.1785796)
Supplement: Supplementary file 2 [file Data_Sheet_2.zip › RTSNet/lib/models_timm/__init__.py]

from .beit import *
from .byoanet import *
from .byobnet import *
from .cait import *
from .coat import *
from .convit import *
from .convmixer import *
from .convnext import *
from .crossvit import *
from .cspnet import *
from .deit import *
from .densenet import *
from .dla import *
from .dpn import *
from .edgenext import *
from .efficientformer import *
from .efficientnet import *
from .gcvit import *
from .ghostnet import *
from .gluon_resnet import *
from .gluon_xception import *
from .hardcorenas import *
from .hrnet import *
from .inception_resnet_v2 import *
from .inception_v3 import *
from .inception_v4 import *
from .levit import *
from .maxxvit import *
from .mlp_mixer import *
from .mobilenetv3 import *
from .mobilevit import *
from .mvitv2 import *
from .nasnet import *
from .nest import *
from .nfnet import *
from .pit import *
from .pnasnet import *
from .poolformer import *
from .pvt_v2 import *
from .regnet import *
from .res2net import *
from .resnest import *
from .resnet import *
from .resnetv2 import *
from .rexnet import *
from .selecsls import *
from .senet import *
from .sequencer import *
from .sknet import *
from .swin_transformer import *
from .swin_transformer_v2 import *
from .swin_transformer_v2_cr import *
from .tnt import *
from .tresnet import *
from .twins import *
from .vgg import *
from .visformer import *
from .vision_transformer import *
from .vision_transformer_hybrid import *
from .vision_transformer_relpos import *
from .volo import *
from .vovnet import *
from .xception import *
from .xception_aligned import *
from .xcit import *

from .factory import create_model, parse_model_name, safe_model_name
from .helpers import load_checkpoint, resume_checkpoint, model_parameters
from .layers import TestTimePoolHead, apply_test_time_pool
from .layers import convert_splitbn_model, convert_sync_batchnorm
from .layers import is_scriptable, is_exportable, set_scriptable, set_exportable, is_no_jit, set_no_jit
from .layers import set_fast_norm
from .registry import register_model, model_entrypoint, list_models, is_model, list_modules, is_model_in_modules,\
    is_model_pretrained, get_pretrained_cfg, has_pretrained_cfg_key, is_pretrained_cfg_key, get_pretrained_cfg_value
