# Supplementary material for: RTS-Net: thyroid nodule segmentation network integrating dual-path attention and graph convolution
Source: Front Med (Lausanne). 2026 Apr 13;13:1785796. doi: 10.3389/fmed.2026.1785796 (PMC13111076; doi:10.3389/fmed.2026.1785796)
Supplement: Supplementary file 2 [file Data_Sheet_2.zip › RTSNet/lib/pyramid_vig.py]

# 2022.06.17-Changed for building ViG model
#            Huawei Technologies Co., Ltd. <foss@huawei.com>
#!/usr/bin/env python
# -*- coding: utf-8 -*-
import math
import torch
import torch.nn as nn
import torch.nn.functional as F
from torch.nn import Sequential as Seq

from timm.data import IMAGENET_DEFAULT_MEAN, IMAGENET_DEFAULT_STD
from timm.models.helpers import load_pretrained
from timm.models.layers import DropPath, to_2tuple, trunc_normal_
from timm.models.registry import register_model

from .gcn_lib import Grapher, act_layer


def _cfg(url='', **kwargs):
    return {
        'url': url,
        'num_classes': 1000, 'input_size': (3, 224, 224), 'pool_size': None,
        'crop_pct': .9, 'interpolation': 'bicubic',
        'mean': IMAGENET_DEFAULT_MEAN, 'std': IMAGENET_DEFAULT_STD,
        'first_conv': 'patch_embed.proj', 'classifier': 'head',
        **kwargs
    }


default_cfgs = {
    'vig_224_gelu': _cfg(
        mean=(0.5, 0.5, 0.5), std=(0.5, 0.5, 0.5),
    ),
    'vig_b_224_gelu': _cfg(
        crop_pct=0.95, mean=(0.5, 0.5, 0.5), std=(0.5, 0.5, 0.5),
    ),
}


class FFN(nn.Module):
    def __init__(self, in_features, hidden_features=None, out_features=None, act='relu', drop_path=0.0):
        super().__init__()
        out_features = out_features or in_features
        hidden_features = hidden_features or in_features
        self.fc1 = nn.Sequential(
            nn.Conv2d(in_features, hidden_features, 1, stride=1, padding=0),
            nn.BatchNorm2d(hidden_features),
        )
        self.act = act_layer(act)
        self.fc2 = nn.Sequential(
            nn.Conv2d(hidden_features, out_features, 1, stride=1, padding=0),
            nn.BatchNorm2d(out_features),
        )
        self.drop_path = DropPath(drop_path) if drop_path > 0. else nn.Identity()

    def forward(self, x):
        shortcut = x
        x = self.fc1(x)
        x = self.act(x)
        x = self.fc2(x)
        x = self.drop_path(x) + shortcut
        return x


class Stem(nn.Module):
    """ Image to Visual Embedding
    Overlap: https://arxiv.org/pdf/2106.13797.pdf
    """
    def __init__(self, img_size=224, in_dim=3, out_dim=768, act='relu'):
        super().__init__()        
        self.convs = nn.Sequential(
            nn.Conv2d(in_dim, out_dim//2, 3, stride=2, padding=1),
            nn.BatchNorm2d(out_dim//2),
            act_layer(act),
            nn.Conv2d(out_dim//2, out_dim, 3, stride=2, padding=1),
            nn.BatchNorm2d(out_dim),
            act_layer(act),
            nn.Conv2d(out_dim, out_dim, 3, stride=1, padding=1),
            nn.BatchNorm2d(out_dim),
        )

    def forward(self, x):
        x = self.convs(x)
        return x


class Downsample(nn.Module):
    """ Convolution-based downsample
    """
    def __init__(self, in_dim=3, out_dim=768):
        super().__init__()        
        self.conv = nn.Sequential(
            nn.Conv2d(in_dim, out_dim, 3, stride=2, padding=1),
            nn.BatchNorm2d(out_dim),
        )

    def forward(self, x):
        x = self.conv(x)
        return x


class DeepGCN(torch.nn.Module):
    def __init__(self, opt):
        super(DeepGCN, self).__init__()
        print(opt)
        k = opt.k
        act = opt.act
        norm = opt.norm
        bias = opt.bias
        epsilon = opt.epsilon
        stochastic = opt.use_stochastic
        conv = opt.conv
        emb_dims = opt.emb_dims
        drop_path = opt.drop_path
        
        blocks = opt.blocks
        self.n_blocks = sum(blocks)
        channels = opt.channels
        reduce_ratios = [4, 2, 1, 1]
        dpr = [x.item() for x in torch.linspace(0, drop_path, self.n_blocks)]  # stochastic depth decay rule 
        num_knn = [int(x.item()) for x in torch.linspace(k, k, self.n_blocks)]  # number of knn's k
        max_dilation = 49 // max(num_knn)
        
        self.stem = Stem(out_dim=channels[0], act=act)
        self.pos_embed = nn.Parameter(torch.zeros(1, channels[0], 224//4, 224//4))
        HW = 224 // 4 * 224 // 4

        self.backbone = nn.ModuleList([])
        idx = 0
        for i in range(len(blocks)):
            if i > 0:
                self.backbone.append(Downsample(channels[i-1], channels[i]))
                HW = HW // 4
            for j in range(blocks[i]):
                self.backbone += [
                    Seq(Grapher(channels[i], num_knn[idx], min(idx // 4 + 1, max_dilation), conv, act, norm,
                                    bias, stochastic, epsilon, reduce_ratios[i], n=HW, drop_path=dpr[idx],
                                    relative_pos=True),
                          FFN(channels[i], channels[i] * 4, act=act, drop_path=dpr[idx])
                         )]
                idx += 1
        self.backbone = Seq(*self.backbone)

        self.prediction = Seq(nn.Conv2d(channels[-1], 1024, 1, bias=True),
                              nn.BatchNorm2d(1024),
                              act_layer(act),
                              nn.Dropout(opt.dropout),
                              nn.Conv2d(1024, opt.n_classes, 1, bias=True))
        self.model_init()

    def model_init(self):
        for m in self.modules():
            if isinstance(m, torch.nn.Conv2d):
                torch.nn.init.kaiming_normal_(m.weight)
                m.weight.requires_grad = True
                if m.bias is not None:
                    m.bias.data.zero_()
                    m.bias.requires_grad = True

    def forward(self, inputs):
        x = self.stem(inputs) + self.pos_embed
        B, C, H, W = x.shape
        for i in range(len(self.backbone)):
            x = self.backbone[i](x)

        x = F.adaptive_avg_pool2d(x, 1)
        return self.prediction(x).squeeze(-1).squeeze(-1)


@register_model
def pvig_ti_224_gelu(pretrained=False, **kwargs):
    class OptInit:
        def __init__(self, num_classes=1000, drop_path_rate=0.0, **kwargs):
            self.k = 9 # neighbor num (default:9)
            self.conv = 'mr' # graph conv layer {edge, mr}
            self.act = 'gelu' # activation layer {relu, prelu, leakyrelu, gelu, hswish}
            self.norm = 'batch' # batch or instance normalization {batch, instance}
            self.bias = True # bias of conv layer True or False
            self.dropout = 0.0 # dropout rate
            self.use_dilation = True # use dilated knn or not
            self.epsilon = 0.2 # stochastic epsilon for gcn
            self.use_stochastic = False # stochastic for gcn, True or False
            self.drop_path = drop_path_rate
            self.blocks = [2,2,6,2] # number of basic blocks in the backbone
            self.channels = [48, 96, 240, 384] # number of channels of deep features
            self.n_classes = num_classes # Dimension of out_channels
            self.emb_dims = 1024 # Dimension of embeddings

    opt = OptInit(**kwargs)
    model = DeepGCN(opt)
    model.default_cfg = default_cfgs['vig_224_gelu']
    return model


@register_model
def pvig_s_224_gelu(pretrained=False, **kwargs):
    class OptInit:
        def __init__(self, num_classes=1000, drop_path_rate=0.0, **kwargs):
            self.k = 9 # neighbor num (default:9)
            self.conv = 'mr' # graph conv layer {edge, mr}
            self.act = 'gelu' # activation layer {relu, prelu, leakyrelu, gelu, hswish}
            self.norm = 'batch' # batch or instance normalization {batch, instance}
            self.bias = True # bias of conv layer True or False
            self.dropout = 0.0 # dropout rate
            self.use_dilation = True # use dilated knn or not
            self.epsilon = 0.2 # stochastic epsilon for gcn
            self.use_stochastic = False # stochastic for gcn, True or False
            self.drop_path = drop_path_rate
            self.blocks = [2,2,6,2] # number of basic blocks in the backbone
            self.channels = [80, 160, 400, 640] # number of channels of deep features
            self.n_classes = num_classes # Dimension of out_channels
            self.emb_dims = 1024 # Dimension of embeddings

    opt = OptInit(**kwargs)
    model = DeepGCN(opt)
    model.default_cfg = default_cfgs['vig_224_gelu']
    return model


@register_model
def pvig_m_224_gelu(pretrained=False, **kwargs):
    class OptInit:
        def __init__(self, num_classes=1000, drop_path_rate=0.0, **kwargs):
            self.k = 9 # neighbor num (default:9)
            self.conv = 'mr' # graph conv layer {edge, mr}
            self.act = 'gelu' # activation layer {relu, prelu, leakyrelu, gelu, hswish}
            self.norm = 'batch' # batch or instance normalization {batch, instance}
            self.bias = True # bias of conv layer True or False
            self.dropout = 0.0 # dropout rate
            self.use_dilation = True # use dilated knn or not
            self.epsilon = 0.2 # stochastic epsilon for gcn
            self.use_stochastic = False # stochastic for gcn, True or False
            self.drop_path = drop_path_rate
            self.blocks = [2,2,16,2] # number of basic blocks in the backbone
            self.channels = [96, 192, 384, 768] # number of channels of deep features
            self.n_classes = num_classes # Dimension of out_channels
            self.emb_dims = 1024 # Dimension of embeddings

    opt = OptInit(**kwargs)
    model = DeepGCN(opt)
    model.default_cfg = default_cfgs['vig_224_gelu']
    return model


@register_model
def pvig_b_224_gelu(pretrained=False, **kwargs):
    class OptInit:
        def __init__(self, num_classes=1000, drop_path_rate=0.0, **kwargs):
            self.k = 9 # neighbor num (default:9)
            self.conv = 'mr' # graph conv layer {edge, mr}
            self.act = 'gelu' # activation layer {relu, prelu, leakyrelu, gelu, hswish}
            self.norm = 'batch' # batch or instance normalization {batch, instance}
            self.bias = True # bias of conv layer True or False
            self.dropout = 0.0 # dropout rate
            self.use_dilation = True # use dilated knn or not
            self.epsilon = 0.2 # stochastic epsilon for gcn
            self.use_stochastic = False # stochastic for gcn, True or False
            self.drop_path = drop_path_rate
            self.blocks = [2,2,18,2] # number of basic blocks in the backbone
            self.channels = [128, 256, 512, 1024] # number of channels of deep features
            self.n_classes = num_classes # Dimension of out_channels
            self.emb_dims = 1024 # Dimension of embeddings

    opt = OptInit(**kwargs)
    model = DeepGCN(opt)
    model.default_cfg = default_cfgs['vig_b_224_gelu']
    return model
