# Supplementary material for: RTS-Net: thyroid nodule segmentation network integrating dual-path attention and graph convolution
Source: Front Med (Lausanne). 2026 Apr 13;13:1785796. doi: 10.3389/fmed.2026.1785796 (PMC13111076; doi:10.3389/fmed.2026.1785796)
Supplement: Supplementary file 2 [file Data_Sheet_2.zip › RTSNet/model/cpfnet.py]

import torch
import torch.nn as nn
from torchvision.models import resnet34
from torch.nn import functional as F
from torch.nn import init

up_kwargs = {'mode': 'bilinear', 'align_corners': True}


class CPFNet(nn.Module):
    def __init__(self, out_planes=1, norm_layer=nn.BatchNorm2d, is_training=True, expansion=2, base_channel=32):
        super(CPFNet, self).__init__()
        self.backbone = resnet34(pretrained=True)
        self.expansion = expansion
        self.base_channel = base_channel
        if self.expansion == 4 and self.base_channel == 64:
            expan = [512, 1024, 2048]
            spatial_ch = [128, 256]
        elif self.expansion == 4 and self.base_channel == 32:
            expan = [256, 512, 1024]
            spatial_ch = [32, 128]
        elif self.expansion == 2 and self.base_channel == 32:
            expan = [128, 256, 512]
            spatial_ch = [64, 64]

        self.is_training = is_training
        self.sap = SAPblock(expan[-1])

        self.decoder5 = DecoderBlock(expan[-1], expan[-2], relu=False, last=True)  # 256
        self.decoder4 = DecoderBlock(expan[-2], expan[-3], relu=False)  # 128
        self.decoder3 = DecoderBlock(expan[-3], spatial_ch[-1], relu=False)  # 64
        self.decoder2 = DecoderBlock(spatial_ch[-1], spatial_ch[-2])  # 32

        self.mce_2 = GPG_2([spatial_ch[-1], expan[0], expan[1], expan[2]], width=spatial_ch[-1], up_kwargs=up_kwargs)
        self.mce_3 = GPG_3([expan[0], expan[1], expan[2]], width=expan[0], up_kwargs=up_kwargs)
        self.mce_4 = GPG_4([expan[1], expan[2]], width=expan[1], up_kwargs=up_kwargs)

        self.main_head = BaseNetHead(spatial_ch[0], out_planes, 2, is_aux=False, norm_layer=norm_layer)
        self.relu = nn.ReLU()

    def forward(self, x):
        x = self.backbone.conv1(x)
        x = self.backbone.bn1(x)
        c1 = self.backbone.relu(x)  # 1/2  64
        x = self.backbone.maxpool(c1)
        c2 = self.backbone.layer1(x)  # 1/4   64
        c3 = self.backbone.layer2(c2)  # 1/8   128
        c4 = self.backbone.layer3(c3)  # 1/16   256
        c5 = self.backbone.layer4(c4)  # 1/32   512
        m2 = self.mce_2(c2, c3, c4, c5)
        m3 = self.mce_3(c3, c4, c5)
        m4 = self.mce_4(c4, c5)
        c5 = self.sap(c5)
        d4 = self.relu(self.decoder5(c5) + m4)  # 256
        d3 = self.relu(self.decoder4(d4) + m3)  # 128
        d2 = self.relu(self.decoder3(d3) + m2)  # 64
        d1 = self.decoder2(d2) + c1  # 32
        main_out = self.main_head(d1)
        # main_out=torch.sigmoid(main_out,dim=1)
        return main_out

    def _initialize_weights(self):
        for m in self.modules():
            if isinstance(m, nn.Conv2d):
                nn.init.kaiming_uniform_(m.weight.data)
                if m.bias is not None:
                    m.bias.data.zero_()
            elif isinstance(m, nn.BatchNorm2d):
                init.normal_(m.weight.data, 1.0, 0.02)
                init.constant_(m.bias.data, 0.0)


class GPG_3(nn.Module):
    def __init__(self, in_channels, width=512, up_kwargs=None, norm_layer=nn.BatchNorm2d):
        super(GPG_3, self).__init__()
        self.up_kwargs = up_kwargs
        self.conv5 = nn.Sequential(
            nn.Conv2d(in_channels[-1], width, 3, padding=1, bias=False),
            nn.BatchNorm2d(width),
            nn.ReLU(inplace=True))
        self.conv4 = nn.Sequential(
            nn.Conv2d(in_channels[-2], width, 3, padding=1, bias=False),
            nn.BatchNorm2d(width),
            nn.ReLU(inplace=True))
        self.conv3 = nn.Sequential(
            nn.Conv2d(in_channels[-3], width, 3, padding=1, bias=False),
            nn.BatchNorm2d(width),
            nn.ReLU(inplace=True))
        self.conv_out = nn.Sequential(
            nn.Conv2d(3 * width, width, 1, padding=0, bias=False),
            nn.BatchNorm2d(width))

        self.dilation1 = nn.Sequential(
            SeparableConv2d(3 * width, width, kernel_size=3, padding=1, dilation=1, bias=False),
            nn.BatchNorm2d(width),
            nn.ReLU(inplace=True))
        self.dilation2 = nn.Sequential(
            SeparableConv2d(3 * width, width, kernel_size=3, padding=2, dilation=2, bias=False),
            nn.BatchNorm2d(width),
            nn.ReLU(inplace=True))
        self.dilation3 = nn.Sequential(
            SeparableConv2d(3 * width, width, kernel_size=3, padding=4, dilation=4, bias=False),
            nn.BatchNorm2d(width),
            nn.ReLU(inplace=True))
        for m in self.modules():
            if isinstance(m, nn.Conv2d):
                nn.init.kaiming_uniform_(m.weight.data)
                if m.bias is not None:
                    m.bias.data.zero_()
            elif isinstance(m, nn.BatchNorm2d):
                init.normal_(m.weight.data, 1.0, 0.02)
                init.constant_(m.bias.data, 0.0)

    def forward(self, *inputs):
        feats = [self.conv5(inputs[-1]), self.conv4(inputs[-2]), self.conv3(inputs[-3])]
        _, _, h, w = feats[-1].size()
        feats[-2] = F.interpolate(feats[-2], (h, w), **self.up_kwargs)
        feats[-3] = F.interpolate(feats[-3], (h, w), **self.up_kwargs)
        feat = torch.cat(feats, dim=1)
        feat = torch.cat([self.dilation1(feat), self.dilation2(feat), self.dilation3(feat)], dim=1)
        feat = self.conv_out(feat)
        return feat


class GPG_4(nn.Module):
    def __init__(self, in_channels, width=512, up_kwargs=None, norm_layer=nn.BatchNorm2d):
        super(GPG_4, self).__init__()
        self.up_kwargs = up_kwargs

        self.conv5 = nn.Sequential(
            nn.Conv2d(in_channels[-1], width, 3, padding=1, bias=False),
            nn.BatchNorm2d(width),
            nn.ReLU(inplace=True))
        self.conv4 = nn.Sequential(
            nn.Conv2d(in_channels[-2], width, 3, padding=1, bias=False),
            nn.BatchNorm2d(width),
            nn.ReLU(inplace=True))
        self.conv_out = nn.Sequential(
            nn.Conv2d(2 * width, width, 1, padding=0, bias=False),
            nn.BatchNorm2d(width))

        self.dilation1 = nn.Sequential(
            SeparableConv2d(2 * width, width, kernel_size=3, padding=1, dilation=1, bias=False),
            nn.BatchNorm2d(width),
            nn.ReLU(inplace=True))
        self.dilation2 = nn.Sequential(
            SeparableConv2d(2 * width, width, kernel_size=3, padding=2, dilation=2, bias=False),
            nn.BatchNorm2d(width),
            nn.ReLU(inplace=True))
        for m in self.modules():
            if isinstance(m, nn.Conv2d):
                nn.init.kaiming_uniform_(m.weight.data)
                if m.bias is not None:
                    m.bias.data.zero_()
            elif isinstance(m, nn.BatchNorm2d):
                init.normal_(m.weight.data, 1.0, 0.02)
                init.constant_(m.bias.data, 0.0)

    def forward(self, *inputs):

        feats = [self.conv5(inputs[-1]), self.conv4(inputs[-2])]
        _, _, h, w = feats[-1].size()
        feats[-2] = F.interpolate(feats[-2], (h, w), **self.up_kwargs)
        feat = torch.cat(feats, dim=1)
        feat = torch.cat([self.dilation1(feat), self.dilation2(feat)], dim=1)
        feat = self.conv_out(feat)
        return feat


class GPG_2(nn.Module):
    def __init__(self, in_channels, width=512, up_kwargs=None, norm_layer=nn.BatchNorm2d):
        super(GPG_2, self).__init__()
        self.up_kwargs = up_kwargs

        self.conv5 = nn.Sequential(
            nn.Conv2d(in_channels[-1], width, 3, padding=1, bias=False),
            nn.BatchNorm2d(width),
            nn.ReLU(inplace=True))
        self.conv4 = nn.Sequential(
            nn.Conv2d(in_channels[-2], width, 3, padding=1, bias=False),
            nn.BatchNorm2d(width),
            nn.ReLU(inplace=True))
        self.conv3 = nn.Sequential(
            nn.Conv2d(in_channels[-3], width, 3, padding=1, bias=False),
            nn.BatchNorm2d(width),
            nn.ReLU(inplace=True))
        self.conv2 = nn.Sequential(
            nn.Conv2d(in_channels[-4], width, 3, padding=1, bias=False),
            nn.BatchNorm2d(width),
            nn.ReLU(inplace=True))

        self.conv_out = nn.Sequential(
            nn.Conv2d(4 * width, width, 1, padding=0, bias=False),
            nn.BatchNorm2d(width))

        self.dilation1 = nn.Sequential(
            SeparableConv2d(4 * width, width, kernel_size=3, padding=1, dilation=1, bias=False),
            nn.BatchNorm2d(width),
            nn.ReLU(inplace=True))
        self.dilation2 = nn.Sequential(
            SeparableConv2d(4 * width, width, kernel_size=3, padding=2, dilation=2, bias=False),
            nn.BatchNorm2d(width),
            nn.ReLU(inplace=True))
        self.dilation3 = nn.Sequential(
            SeparableConv2d(4 * width, width, kernel_size=3, padding=4, dilation=4, bias=False),
            nn.BatchNorm2d(width),
            nn.ReLU(inplace=True))
        self.dilation4 = nn.Sequential(
            SeparableConv2d(4 * width, width, kernel_size=3, padding=8, dilation=8, bias=False),
            nn.BatchNorm2d(width),
            nn.ReLU(inplace=True))
        for m in self.modules():
            if isinstance(m, nn.Conv2d):
                nn.init.kaiming_uniform_(m.weight.data)
                if m.bias is not None:
                    m.bias.data.zero_()
            elif isinstance(m, nn.BatchNorm2d):
                init.normal_(m.weight.data, 1.0, 0.02)
                init.constant_(m.bias.data, 0.0)

    def forward(self, *inputs):

        feats = [self.conv5(inputs[-1]), self.conv4(inputs[-2]), self.conv3(inputs[-3]), self.conv2(inputs[-4])]
        _, _, h, w = feats[-1].size()
        feats[-2] = F.interpolate(feats[-2], (h, w), **self.up_kwargs)
        feats[-3] = F.interpolate(feats[-3], (h, w), **self.up_kwargs)
        feats[-4] = F.interpolate(feats[-4], (h, w), **self.up_kwargs)
        feat = torch.cat(feats, dim=1)
        feat = torch.cat([self.dilation1(feat), self.dilation2(feat), self.dilation3(feat), self.dilation4(feat)],
                         dim=1)
        feat = self.conv_out(feat)
        return feat


class BaseNetHead(nn.Module):
    def __init__(self, in_planes, out_planes, scale,
                 is_aux=False, norm_layer=nn.BatchNorm2d):
        super(BaseNetHead, self).__init__()
        if is_aux:
            self.conv_1x1_3x3 = nn.Sequential(
                ConvBnRelu(in_planes, 64, 1, 1, 0,
                           has_bn=True, norm_layer=norm_layer,
                           has_relu=True, has_bias=False),
                ConvBnRelu(64, 64, 3, 1, 1,
                           has_bn=True, norm_layer=norm_layer,
                           has_relu=True, has_bias=False))
        else:
            self.conv_1x1_3x3 = nn.Sequential(
                ConvBnRelu(in_planes, 32, 1, 1, 0,
                           has_bn=True, norm_layer=norm_layer,
                           has_relu=True, has_bias=False),
                ConvBnRelu(32, 32, 3, 1, 1,
                           has_bn=True, norm_layer=norm_layer,
                           has_relu=True, has_bias=False))
        # self.dropout = nn.Dropout(0.1)
        if is_aux:
            self.conv_1x1_2 = nn.Conv2d(64, out_planes, kernel_size=1,
                                        stride=1, padding=0)
        else:
            self.conv_1x1_2 = nn.Conv2d(32, out_planes, kernel_size=1,
                                        stride=1, padding=0)
        self.scale = scale

        for m in self.modules():
            if isinstance(m, nn.Conv2d):
                nn.init.kaiming_uniform_(m.weight.data)
                if m.bias is not None:
                    m.bias.data.zero_()
            elif isinstance(m, nn.BatchNorm2d):
                init.normal_(m.weight.data, 1.0, 0.02)
                init.constant_(m.bias.data, 0.0)

    def forward(self, x):

        if self.scale > 1:
            x = F.interpolate(x, scale_factor=self.scale,
                              mode='bilinear',
                              align_corners=True)
        fm = self.conv_1x1_3x3(x)
        # fm = self.dropout(fm)
        output = self.conv_1x1_2(fm)
        return output


class SAPblock(nn.Module):
    def __init__(self, in_channels):
        super(SAPblock, self).__init__()
        self.conv3x3 = nn.Conv2d(in_channels=in_channels, out_channels=in_channels, dilation=1, kernel_size=3,
                                 padding=1)

        self.bn = nn.ModuleList([nn.BatchNorm2d(in_channels), nn.BatchNorm2d(in_channels), nn.BatchNorm2d(in_channels)])
        self.conv1x1 = nn.ModuleList(
            [nn.Conv2d(in_channels=2 * in_channels, out_channels=in_channels, dilation=1, kernel_size=1, padding=0),
             nn.Conv2d(in_channels=2 * in_channels, out_channels=in_channels, dilation=1, kernel_size=1, padding=0)])
        self.conv3x3_1 = nn.ModuleList(
            [nn.Conv2d(in_channels=in_channels, out_channels=in_channels // 2, dilation=1, kernel_size=3, padding=1),
             nn.Conv2d(in_channels=in_channels, out_channels=in_channels // 2, dilation=1, kernel_size=3, padding=1)])
        self.conv3x3_2 = nn.ModuleList(
            [nn.Conv2d(in_channels=in_channels // 2, out_channels=2, dilation=1, kernel_size=3, padding=1),
             nn.Conv2d(in_channels=in_channels // 2, out_channels=2, dilation=1, kernel_size=3, padding=1)])
        self.conv_last = ConvBnRelu(in_planes=in_channels, out_planes=in_channels, ksize=1, stride=1, pad=0, dilation=1)

        self.gamma = nn.Parameter(torch.zeros(1))

        self.relu = nn.ReLU(inplace=True)

    def forward(self, x):
        x_size = x.size()

        branches_1 = self.conv3x3(x)
        branches_1 = self.bn[0](branches_1)

        branches_2 = F.conv2d(x, self.conv3x3.weight, padding=2, dilation=2)  # share weight
        branches_2 = self.bn[1](branches_2)

        branches_3 = F.conv2d(x, self.conv3x3.weight, padding=4, dilation=4)  # share weight
        branches_3 = self.bn[2](branches_3)

        feat = torch.cat([branches_1, branches_2], dim=1)
        # feat=feat_cat.detach()
        feat = self.relu(self.conv1x1[0](feat))
        feat = self.relu(self.conv3x3_1[0](feat))
        att = self.conv3x3_2[0](feat)
        att = F.softmax(att, dim=1)

        att_1 = att[:, 0, :, :].unsqueeze(1)
        att_2 = att[:, 1, :, :].unsqueeze(1)

        fusion_1_2 = att_1 * branches_1 + att_2 * branches_2

        feat1 = torch.cat([fusion_1_2, branches_3], dim=1)
        # feat=feat_cat.detach()
        feat1 = self.relu(self.conv1x1[0](feat1))
        feat1 = self.relu(self.conv3x3_1[0](feat1))
        att1 = self.conv3x3_2[0](feat1)
        att1 = F.softmax(att1, dim=1)

        att_1_2 = att1[:, 0, :, :].unsqueeze(1)
        att_3 = att1[:, 1, :, :].unsqueeze(1)

        ax = self.relu(self.gamma * (att_1_2 * fusion_1_2 + att_3 * branches_3) + (1 - self.gamma) * x)
        ax = self.conv_last(ax)

        return ax


class DecoderBlock(nn.Module):
    def __init__(self, in_planes, out_planes,
                 norm_layer=nn.BatchNorm2d, scale=2, relu=True, last=False):
        super(DecoderBlock, self).__init__()

        self.conv_3x3 = ConvBnRelu(in_planes, in_planes, 3, 1, 1,
                                   has_bn=True, norm_layer=norm_layer,
                                   has_relu=True, has_bias=False)
        self.conv_1x1 = ConvBnRelu(in_planes, out_planes, 1, 1, 0,
                                   has_bn=True, norm_layer=norm_layer,
                                   has_relu=True, has_bias=False)

        self.sap = SAPblock(in_planes)
        self.scale = scale
        self.last = last

        for m in self.modules():
            if isinstance(m, nn.Conv2d):
                nn.init.kaiming_uniform_(m.weight.data)
                if m.bias is not None:
                    m.bias.data.zero_()
            elif isinstance(m, nn.BatchNorm2d):
                init.normal_(m.weight.data, 1.0, 0.02)
                init.constant_(m.bias.data, 0.0)

    def forward(self, x):
        if self.last == False:
            x = self.conv_3x3(x)
            # x=self.sap(x)
        if self.scale > 1:
            x = F.interpolate(x, scale_factor=self.scale, mode='bilinear', align_corners=True)
        x = self.conv_1x1(x)
        return x


class SeparableConv2d(nn.Module):
    def __init__(self, inplanes, planes, kernel_size=3, stride=1, padding=1, dilation=1, bias=False,
                 BatchNorm=nn.BatchNorm2d):
        super(SeparableConv2d, self).__init__()

        self.conv1 = nn.Conv2d(inplanes, inplanes, kernel_size, stride, padding, dilation, groups=inplanes, bias=bias)
        self.bn = BatchNorm(inplanes)
        self.pointwise = nn.Conv2d(inplanes, planes, 1, 1, 0, 1, 1, bias=bias)

    def forward(self, x):
        x = self.conv1(x)
        x = self.bn(x)
        x = self.pointwise(x)
        return x


class ConvBnRelu(nn.Module):
    def __init__(self, in_planes, out_planes, ksize, stride, pad, dilation=1,
                 groups=1, has_bn=True, norm_layer=nn.BatchNorm2d,
                 has_relu=True, inplace=True, has_bias=False):
        super(ConvBnRelu, self).__init__()
        self.conv = nn.Conv2d(in_planes, out_planes, kernel_size=ksize,
                              stride=stride, padding=pad,
                              dilation=dilation, groups=groups, bias=has_bias)
        self.has_bn = has_bn
        if self.has_bn:
            self.bn = nn.BatchNorm2d(out_planes)
        self.has_relu = has_relu
        if self.has_relu:
            self.relu = nn.ReLU(inplace=inplace)

    def forward(self, x):
        x = self.conv(x)
        if self.has_bn:
            x = self.bn(x)
        if self.has_relu:
            x = self.relu(x)

        return x


class GlobalAvgPool2d(nn.Module):
    def __init__(self):
        """Global average pooling over the input's spatial dimensions"""
        super(GlobalAvgPool2d, self).__init__()

    def forward(self, inputs):
        in_size = inputs.size()
        inputs = inputs.view((in_size[0], in_size[1], -1)).mean(dim=2)
        inputs = inputs.view(in_size[0], in_size[1], 1, 1)
        return inputs


if __name__ == '__main__':
    inputs = torch.ones(1, 3, 224, 224).cuda()
    model = CPFNet(1).cuda()
    out = model(inputs)
    print(out.shape)
