# Supplementary material for: RTS-Net: thyroid nodule segmentation network integrating dual-path attention and graph convolution
Source: Front Med (Lausanne). 2026 Apr 13;13:1785796. doi: 10.3389/fmed.2026.1785796 (PMC13111076; doi:10.3389/fmed.2026.1785796)
Supplement: Supplementary file 2 [file Data_Sheet_2.zip › RTSNet/model/modules.py]

import torch
import torch.nn as nn


class IBN(nn.Module):
    r"""Instance-Batch Normalization layer from
    `"Two at Once: Enhancing Learning and Generalization Capacities via IBN-Net"
    <https://arxiv.org/pdf/1807.09441.pdf>`
    Args:
        planes (int): Number of channels for the input tensor
        ratio (float): Ratio of instance normalization in the IBN layer
    """
    def __init__(self, planes, ratio=0.5):
        super(IBN, self).__init__()
        self.half = int(planes * ratio)
        self.IN = nn.InstanceNorm2d(self.half, affine=True)
        self.BN = nn.BatchNorm2d(planes - self.half)

    def forward(self, x):
        split = torch.split(x, self.half, 1)
        out1 = self.IN(split[0].contiguous())
        out2 = self.BN(split[1].contiguous())
        out = torch.cat((out1, out2), 1)
        return out


class SELayer(nn.Module):
    def __init__(self, channel, reduction=16):
        super(SELayer, self).__init__()
        self.avg_pool = nn.AdaptiveAvgPool2d(1)
        self.fc = nn.Sequential(
                nn.Linear(channel, int(channel/reduction), bias=False),
                nn.ReLU(inplace=True),
                nn.Linear(int(channel/reduction), channel, bias=False),
                nn.Sigmoid()
        )

    def forward(self, x):
        b, c, _, _ = x.size()
        y = self.avg_pool(x).view(b, c)
        y = self.fc(y).view(b, c, 1, 1)
        return x * y.expand_as(x)
