# Supplementary material for: RTS-Net: thyroid nodule segmentation network integrating dual-path attention and graph convolution
Source: Front Med (Lausanne). 2026 Apr 13;13:1785796. doi: 10.3389/fmed.2026.1785796 (PMC13111076; doi:10.3389/fmed.2026.1785796)
Supplement: Supplementary file 2 [file Data_Sheet_2.zip › RTSNet/model/sgunet.py]

import torch
import torch.nn as nn
from torchvision import models
import torch.nn.functional as F

class double_conv(nn.Module):
    def __init__(self, in_ch, out_ch):
        super(double_conv, self).__init__()
        self.conv = nn.Sequential(
            nn.Conv2d(in_ch, out_ch, kernel_size=3, padding=1),
            nn.BatchNorm2d(out_ch),
            nn.LeakyReLU(inplace=True),
            nn.Conv2d(out_ch, out_ch, kernel_size=3, padding=1),
            nn.BatchNorm2d(out_ch),
            nn.LeakyReLU(inplace=True)
        )

    def forward(self, x):
        x = self.conv(x)
        return x


class inconv(nn.Module):
    def __init__(self, in_ch, out_ch):
        super(inconv, self).__init__()
        self.conv = double_conv(in_ch, out_ch)

    def forward(self, x):
        x = self.conv(x)
        return x


class down(nn.Module):
    def __init__(self, in_ch, out_ch):
        super(down, self).__init__()
        self.max_pool_conv = nn.Sequential(
            nn.MaxPool2d(2),
            double_conv(in_ch, out_ch)
        )

    def forward(self, x):
        x = self.max_pool_conv(x)
        return x


class up(nn.Module):
    def __init__(self, in_ch, out_ch, bilinear=True):
        super(up, self).__init__()
        if bilinear:
            self.up = nn.Upsample(scale_factor=2, mode='bilinear', align_corners=True)
        else:
            self.up = nn.ConvTranspose2d(in_ch // 2, in_ch // 2, 2, stride=2)

        self.conv = double_conv(in_ch, out_ch)

    def forward(self, x1, x2):
        x1 = self.up(x1)
        diffX = x1.size()[2] - x2.size()[2]
        diffY = x1.size()[3] - x2.size()[3]
        x2 = F.pad(x2, (diffX // 2, int(diffX / 2), diffY // 2, int(diffY / 2)))
        x = torch.cat([x2, x1], dim=1)
        x = self.conv(x)
        return x


class outconv(nn.Module):
    def __init__(self, in_ch, out_ch):
        super(outconv, self).__init__()
        self.conv = nn.Conv2d(in_ch, out_ch, kernel_size=1)

    def forward(self, x):
        x = self.conv(x)
        return x


class sgu_merge(nn.Module):
    def __init__(self):
        super(sgu_merge, self).__init__()
        self.conv = nn.Conv2d(2, 1, 1)
    def forward(self, x1, x2):
        x1 = F.interpolate(x1, size=x2.size()[-2:])
        x = torch.cat([x2, x1], dim=1)
        return self.conv(x)


class UNet(nn.Module):
    def __init__(self, n_channels=3, n_classes=1):
        super(UNet, self).__init__()
        self.inc = inconv(n_channels, 64)
        self.down1 = down(64, 128)
        self.down2 = down(128, 256)
        self.down3 = down(256, 512)
        self.down4 = down(512, 512)
        self.up1 = up(1024, 256)
        self.up2 = up(512, 128)
        self.up3 = up(256, 64)
        self.up4 = up(128, 64)
        self.outc = outconv(64, n_classes)

    def forward(self, x):
        x1 = self.inc(x)
        x2 = self.down1(x1)
        x3 = self.down2(x2)
        x4 = self.down3(x3)
        x5 = self.down4(x4)
        x = self.up1(x5, x4)
        x = self.up2(x, x3)
        x = self.up3(x, x2)
        x = self.up4(x, x1)
        x = self.outc(x)
        return x


class SGUNet(nn.Module):
    def __init__(self, n_channels=3, n_classes=1):
        super(SGUNet, self).__init__()
        self.inc = inconv(n_channels, 64)
        self.down1 = down(64, 128)
        self.down2 = down(128, 256)
        self.down3 = down(256, 512)
        self.down4 = down(512, 512)
        self.up1 = up(1024, 256)
        self.up2 = up(512, 128)
        self.up3 = up(256, 64)
        self.up4 = up(128, 64)
        self.outc = outconv(64, n_classes)
        
        self.sgm5 = nn.Conv2d(512, 1, 1)
        self.sgm4 = nn.Conv2d(256, 1, 1)
        self.sgm3 = nn.Conv2d(128, 1, 1)
        self.sgm2 = nn.Conv2d(64, 1, 1)
        self.sgm1 = nn.Conv2d(64, 1, 1)

        self.sgu_merge1 = sgu_merge()
        self.sgu_merge2 = sgu_merge()
        self.sgu_merge3 = sgu_merge()
        self.sgu_merge4 = sgu_merge()
        self.sgu_merge5 = sgu_merge()

        self._init_weight()

    def _init_weight(self):
        for m in self.modules():
            if isinstance(m, nn.Conv2d):
                nn.init.kaiming_normal_(m.weight, mode='fan_out')
            elif isinstance(m, (nn.BatchNorm2d, nn.GroupNorm)):
                nn.init.constant_(m.weight, 1)
                nn.init.constant_(m.bias, 0)

    def forward(self, x):
        x1 = self.inc(x)
        x2 = self.down1(x1)
        x3 = self.down2(x2)
        x4 = self.down3(x3)
        x5 = self.down4(x4)

        x6 = self.up1(x5, x4)
        x7 = self.up2(x6, x3)
        x8 = self.up3(x7, x2)
        x9 = self.up4(x8, x1)
        # single channel for concatenation
        sg1 = self.sgm5(x5)
        sg2 = self.sgm4(x6)
        sg3 = self.sgm3(x7)
        sg4 = self.sgm2(x8)
        sg5 = self.sgm1(x9)
        # merge operation of sgunet
        sg_up1 = self.sgu_merge1(sg1, sg2)
        sg_up2 = self.sgu_merge2(sg_up1, sg3)
        sg_up3 = self.sgu_merge3(sg_up2, sg4)
        sg_up4 = self.sgu_merge4(sg_up3, sg5)
        x = self.outc(x9)
        return sg_up4


# if __name__=='__main__':
#     net = SGUNet()
#     # print(net)
#     x = torch.randn(1, 3, 224, 224)
#     y = net(x)
#     print(y.size())
