# Supplementary material for: RTS-Net: thyroid nodule segmentation network integrating dual-path attention and graph convolution
Source: Front Med (Lausanne). 2026 Apr 13;13:1785796. doi: 10.3389/fmed.2026.1785796 (PMC13111076; doi:10.3389/fmed.2026.1785796)
Supplement: Supplementary file 2 [file Data_Sheet_2.zip › RTSNet/model/transunet/vit_seg_configs.py]

import ml_collections

def get_b16_config():
    """Returns the ViT-B/16 configuration."""
    config = ml_collections.ConfigDict()
    config.patches = ml_collections.ConfigDict({'size': (16, 16)})
    config.hidden_size = 768
    config.transformer = ml_collections.ConfigDict()
    config.transformer.mlp_dim = 3072
    config.transformer.num_heads = 12
    config.transformer.num_layers = 12
    config.transformer.attention_dropout_rate = 0.0
    config.transformer.dropout_rate = 0.1

    config.classifier = 'seg'
    config.representation_size = None
    config.resnet_pretrained_path = None
    config.pretrained_path = '../model/vit_checkpoint/imagenet21k/ViT-B_16.npz'
    config.patch_size = 16

    config.decoder_channels = (256, 128, 64, 16)
    config.n_classes = 2
    config.activation = 'softmax'
    return config


def get_testing():
    """Returns a minimal configuration for testing."""
    config = ml_collections.ConfigDict()
    config.patches = ml_collections.ConfigDict({'size': (16, 16)})
    config.hidden_size = 1
    config.transformer = ml_collections.ConfigDict()
    config.transformer.mlp_dim = 1
    config.transformer.num_heads = 1
    config.transformer.num_layers = 1
    config.transformer.attention_dropout_rate = 0.0
    config.transformer.dropout_rate = 0.1
    config.classifier = 'token'
    config.representation_size = None
    return config

def get_r50_b16_config():
    """Returns the Resnet50 + ViT-B/16 configuration."""
    config = get_b16_config()
    config.patches.grid = (16, 16)
    config.resnet = ml_collections.ConfigDict()
    config.resnet.num_layers = (3, 4, 9)
    config.resnet.width_factor = 1

    config.classifier = 'seg'
    config.pretrained_path = '../model/vit_checkpoint/imagenet21k/R50+ViT-B_16.npz'
    config.decoder_channels = (256, 128, 64, 16)
    config.skip_channels = [512, 256, 64, 16]
    config.n_classes = 2
    config.n_skip = 3
    config.activation = 'softmax'

    return config


def get_b32_config():
    """Returns the ViT-B/32 configuration."""
    config = get_b16_config()
    config.patches.size = (32, 32)
    config.pretrained_path = '../model/vit_checkpoint/imagenet21k/ViT-B_32.npz'
    return config


def get_l16_config():
    """Returns the ViT-L/16 configuration."""
    config = ml_collections.ConfigDict()
    config.patches = ml_collections.ConfigDict({'size': (16, 16)})
    config.hidden_size = 1024
    config.transformer = ml_collections.ConfigDict()
    config.transformer.mlp_dim = 4096
    config.transformer.num_heads = 16
    config.transformer.num_layers = 24
    config.transformer.attention_dropout_rate = 0.0
    config.transformer.dropout_rate = 0.1
    config.representation_size = None

    # custom
    config.classifier = 'seg'
    config.resnet_pretrained_path = None
    config.pretrained_path = '../model/vit_checkpoint/imagenet21k/ViT-L_16.npz'
    config.decoder_channels = (256, 128, 64, 16)
    config.n_classes = 2
    config.activation = 'softmax'
    return config


def get_r50_l16_config():
    """Returns the Resnet50 + ViT-L/16 configuration. customized """
    config = get_l16_config()
    config.patches.grid = (16, 16)
    config.resnet = ml_collections.ConfigDict()
    config.resnet.num_layers = (3, 4, 9)
    config.resnet.width_factor = 1

    config.classifier = 'seg'
    config.resnet_pretrained_path = '../model/vit_checkpoint/imagenet21k/R50+ViT-B_16.npz'
    config.decoder_channels = (256, 128, 64, 16)
    config.skip_channels = [512, 256, 64, 16]
    config.n_classes = 2
    config.activation = 'softmax'
    return config


def get_l32_config():
    """Returns the ViT-L/32 configuration."""
    config = get_l16_config()
    config.patches.size = (32, 32)
    return config


def get_h14_config():
    """Returns the ViT-L/16 configuration."""
    config = ml_collections.ConfigDict()
    config.patches = ml_collections.ConfigDict({'size': (14, 14)})
    config.hidden_size = 1280
    config.transformer = ml_collections.ConfigDict()
    config.transformer.mlp_dim = 5120
    config.transformer.num_heads = 16
    config.transformer.num_layers = 32
    config.transformer.attention_dropout_rate = 0.0
    config.transformer.dropout_rate = 0.1
    config.classifier = 'token'
    config.representation_size = None

    return config
