# Supplementary material for: RTS-Net: thyroid nodule segmentation network integrating dual-path attention and graph convolution
Source: Front Med (Lausanne). 2026 Apr 13;13:1785796. doi: 10.3389/fmed.2026.1785796 (PMC13111076; doi:10.3389/fmed.2026.1785796)
Supplement: Supplementary file 2 [file Data_Sheet_2.zip › RTSNet/model/transunet/vit_seg_modeling.py]

# coding=utf-8
from __future__ import absolute_import
from __future__ import division
from __future__ import print_function

import copy
import logging
import math

from os.path import join as pjoin

import torch
import torch.nn as nn
import numpy as np

from torch.nn import CrossEntropyLoss, Dropout, Softmax, Linear, Conv2d, LayerNorm
from torch.nn.modules.utils import _pair
from scipy import ndimage
from . import vit_seg_configs as configs
from .vit_seg_modeling_resnet_skip import ResNetV2


logger = logging.getLogger(__name__)


ATTENTION_Q = "MultiHeadDotProductAttention_1/query"
ATTENTION_K = "MultiHeadDotProductAttention_1/key"
ATTENTION_V = "MultiHeadDotProductAttention_1/value"
ATTENTION_OUT = "MultiHeadDotProductAttention_1/out"
FC_0 = "MlpBlock_3/Dense_0"
FC_1 = "MlpBlock_3/Dense_1"
ATTENTION_NORM = "LayerNorm_0"
MLP_NORM = "LayerNorm_2"


def np2th(weights, conv=False):
    """Possibly convert HWIO to OIHW."""
    if conv:
        weights = weights.transpose([3, 2, 0, 1])
    return torch.from_numpy(weights)


def swish(x):
    return x * torch.sigmoid(x)


ACT2FN = {"gelu": torch.nn.functional.gelu, "relu": torch.nn.functional.relu, "swish": swish}


class Attention(nn.Module):
    def __init__(self, config, vis):
        super(Attention, self).__init__()
        self.vis = vis
        self.num_attention_heads = config.transformer["num_heads"]
        self.attention_head_size = int(config.hidden_size / self.num_attention_heads)
        self.all_head_size = self.num_attention_heads * self.attention_head_size

        self.query = Linear(config.hidden_size, self.all_head_size)
        self.key = Linear(config.hidden_size, self.all_head_size)
        self.value = Linear(config.hidden_size, self.all_head_size)

        self.out = Linear(config.hidden_size, config.hidden_size)
        self.attn_dropout = Dropout(config.transformer["attention_dropout_rate"])
        self.proj_dropout = Dropout(config.transformer["attention_dropout_rate"])

        self.softmax = Softmax(dim=-1)

    def transpose_for_scores(self, x):
        new_x_shape = x.size()[:-1] + (self.num_attention_heads, self.attention_head_size)
        x = x.view(*new_x_shape)
        return x.permute(0, 2, 1, 3)

    def forward(self, hidden_states):
        mixed_query_layer = self.query(hidden_states)
        mixed_key_layer = self.key(hidden_states)
        mixed_value_layer = self.value(hidden_states)

        query_layer = self.transpose_for_scores(mixed_query_layer)
        key_layer = self.transpose_for_scores(mixed_key_layer)
        value_layer = self.transpose_for_scores(mixed_value_layer)

        attention_scores = torch.matmul(query_layer, key_layer.transpose(-1, -2))
        attention_scores = attention_scores / math.sqrt(self.attention_head_size)
        attention_probs = self.softmax(attention_scores)
        weights = attention_probs if self.vis else None
        attention_probs = self.attn_dropout(attention_probs)

        context_layer = torch.matmul(attention_probs, value_layer)
        context_layer = context_layer.permute(0, 2, 1, 3).contiguous()
        new_context_layer_shape = context_layer.size()[:-2] + (self.all_head_size,)
        context_layer = context_layer.view(*new_context_layer_shape)
        attention_output = self.out(context_layer)
        attention_output = self.proj_dropout(attention_output)
        return attention_output, weights


class Mlp(nn.Module):
    def __init__(self, config):
        super(Mlp, self).__init__()
        self.fc1 = Linear(config.hidden_size, config.transformer["mlp_dim"])
        self.fc2 = Linear(config.transformer["mlp_dim"], config.hidden_size)
        self.act_fn = ACT2FN["gelu"]
        self.dropout = Dropout(config.transformer["dropout_rate"])

        self._init_weights()

    def _init_weights(self):
        nn.init.xavier_uniform_(self.fc1.weight)
        nn.init.xavier_uniform_(self.fc2.weight)
        nn.init.normal_(self.fc1.bias, std=1e-6)
        nn.init.normal_(self.fc2.bias, std=1e-6)

    def forward(self, x):
        x = self.fc1(x)
        x = self.act_fn(x)
        x = self.dropout(x)
        x = self.fc2(x)
        x = self.dropout(x)
        return x


class Embeddings(nn.Module):
    """Construct the embeddings from patch, position embeddings.
    """
    def __init__(self, config, img_size, in_channels=3):
        super(Embeddings, self).__init__()
        self.hybrid = None
        self.config = config
        img_size = _pair(img_size)

        if config.patches.get("grid") is not None:   # ResNet
            grid_size = config.patches["grid"]
            patch_size = (img_size[0] // 16 // grid_size[0], img_size[1] // 16 // grid_size[1])
            patch_size_real = (patch_size[0] * 16, patch_size[1] * 16)
            n_patches = (img_size[0] // patch_size_real[0]) * (img_size[1] // patch_size_real[1])  
            self.hybrid = True
        else:
            patch_size = _pair(config.patches["size"])
            n_patches = (img_size[0] // patch_size[0]) * (img_size[1] // patch_size[1])
            self.hybrid = False

        if self.hybrid:
            self.hybrid_model = ResNetV2(block_units=config.resnet.num_layers, width_factor=config.resnet.width_factor)
            in_channels = self.hybrid_model.width * 16
        self.patch_embeddings = Conv2d(in_channels=in_channels,
                                       out_channels=config.hidden_size,
                                       kernel_size=patch_size,
                                       stride=patch_size)
        self.position_embeddings = nn.Parameter(torch.zeros(1, n_patches, config.hidden_size))

        self.dropout = Dropout(config.transformer["dropout_rate"])


    def forward(self, x):
        if self.hybrid:
            x, features = self.hybrid_model(x)
        else:
            features = None
        x = self.patch_embeddings(x)  # (B, hidden. n_patches^(1/2), n_patches^(1/2))
        x = x.flatten(2)
        x = x.transpose(-1, -2)  # (B, n_patches, hidden)

        embeddings = x + self.position_embeddings
        embeddings = self.dropout(embeddings)
        return embeddings, features


class Block(nn.Module):
    def __init__(self, config, vis):
        super(Block, self).__init__()
        self.hidden_size = config.hidden_size
        self.attention_norm = LayerNorm(config.hidden_size, eps=1e-6)
        self.ffn_norm = LayerNorm(config.hidden_size, eps=1e-6)
        self.ffn = Mlp(config)
        self.attn = Attention(config, vis)

    def forward(self, x):
        h = x
        x = self.attention_norm(x)
        x, weights = self.attn(x)
        x = x + h

        h = x
        x = self.ffn_norm(x)
        x = self.ffn(x)
        x = x + h
        return x, weights

    def load_from(self, weights, n_block):
        ROOT = f"Transformer/encoderblock_{n_block}"
        with torch.no_grad():
            query_weight = np2th(weights[pjoin(ROOT, ATTENTION_Q, "kernel")]).view(self.hidden_size, self.hidden_size).t()
            key_weight = np2th(weights[pjoin(ROOT, ATTENTION_K, "kernel")]).view(self.hidden_size, self.hidden_size).t()
            value_weight = np2th(weights[pjoin(ROOT, ATTENTION_V, "kernel")]).view(self.hidden_size, self.hidden_size).t()
            out_weight = np2th(weights[pjoin(ROOT, ATTENTION_OUT, "kernel")]).view(self.hidden_size, self.hidden_size).t()

            query_bias = np2th(weights[pjoin(ROOT, ATTENTION_Q, "bias")]).view(-1)
            key_bias = np2th(weights[pjoin(ROOT, ATTENTION_K, "bias")]).view(-1)
            value_bias = np2th(weights[pjoin(ROOT, ATTENTION_V, "bias")]).view(-1)
            out_bias = np2th(weights[pjoin(ROOT, ATTENTION_OUT, "bias")]).view(-1)

            self.attn.query.weight.copy_(query_weight)
            self.attn.key.weight.copy_(key_weight)
            self.attn.value.weight.copy_(value_weight)
            self.attn.out.weight.copy_(out_weight)
            self.attn.query.bias.copy_(query_bias)
            self.attn.key.bias.copy_(key_bias)
            self.attn.value.bias.copy_(value_bias)
            self.attn.out.bias.copy_(out_bias)

            mlp_weight_0 = np2th(weights[pjoin(ROOT, FC_0, "kernel")]).t()
            mlp_weight_1 = np2th(weights[pjoin(ROOT, FC_1, "kernel")]).t()
            mlp_bias_0 = np2th(weights[pjoin(ROOT, FC_0, "bias")]).t()
            mlp_bias_1 = np2th(weights[pjoin(ROOT, FC_1, "bias")]).t()

            self.ffn.fc1.weight.copy_(mlp_weight_0)
            self.ffn.fc2.weight.copy_(mlp_weight_1)
            self.ffn.fc1.bias.copy_(mlp_bias_0)
            self.ffn.fc2.bias.copy_(mlp_bias_1)

            self.attention_norm.weight.copy_(np2th(weights[pjoin(ROOT, ATTENTION_NORM, "scale")]))
            self.attention_norm.bias.copy_(np2th(weights[pjoin(ROOT, ATTENTION_NORM, "bias")]))
            self.ffn_norm.weight.copy_(np2th(weights[pjoin(ROOT, MLP_NORM, "scale")]))
            self.ffn_norm.bias.copy_(np2th(weights[pjoin(ROOT, MLP_NORM, "bias")]))


class Encoder(nn.Module):
    def __init__(self, config, vis):
        super(Encoder, self).__init__()
        self.vis = vis
        self.layer = nn.ModuleList()
        self.encoder_norm = LayerNorm(config.hidden_size, eps=1e-6)
        for _ in range(config.transformer["num_layers"]):
            layer = Block(config, vis)
            self.layer.append(copy.deepcopy(layer))

    def forward(self, hidden_states):
        attn_weights = []
        for layer_block in self.layer:
            hidden_states, weights = layer_block(hidden_states)
            if self.vis:
                attn_weights.append(weights)
        encoded = self.encoder_norm(hidden_states)
        return encoded, attn_weights


class Transformer(nn.Module):
    def __init__(self, config, img_size, vis):
        super(Transformer, self).__init__()
        self.embeddings = Embeddings(config, img_size=img_size)
        self.encoder = Encoder(config, vis)

    def forward(self, input_ids):
        embedding_output, features = self.embeddings(input_ids)
        encoded, attn_weights = self.encoder(embedding_output)  # (B, n_patch, hidden)
        return encoded, attn_weights, features


class Conv2dReLU(nn.Sequential):
    def __init__(
            self,
            in_channels,
            out_channels,
            kernel_size,
            padding=0,
            stride=1,
            use_batchnorm=True,
    ):
        conv = nn.Conv2d(
            in_channels,
            out_channels,
            kernel_size,
            stride=stride,
            padding=padding,
            bias=not (use_batchnorm),
        )
        relu = nn.ReLU(inplace=True)

        bn = nn.BatchNorm2d(out_channels)

        super(Conv2dReLU, self).__init__(conv, bn, relu)


class DecoderBlock(nn.Module):
    def __init__(
            self,
            in_channels,
            out_channels,
            skip_channels=0,
            use_batchnorm=True,
    ):
        super().__init__()
        self.conv1 = Conv2dReLU(
            in_channels + skip_channels,
            out_channels,
            kernel_size=3,
            padding=1,
            use_batchnorm=use_batchnorm,
        )
        self.conv2 = Conv2dReLU(
            out_channels,
            out_channels,
            kernel_size=3,
            padding=1,
            use_batchnorm=use_batchnorm,
        )
        self.up = nn.UpsamplingBilinear2d(scale_factor=2)

    def forward(self, x, skip=None):
        x = self.up(x)
        if skip is not None:
            x = torch.cat([x, skip], dim=1)
        x = self.conv1(x)
        x = self.conv2(x)
        return x


class SegmentationHead(nn.Sequential):

    def __init__(self, in_channels, out_channels, kernel_size=3, upsampling=1):
        conv2d = nn.Conv2d(in_channels, out_channels, kernel_size=kernel_size, padding=kernel_size // 2)
        upsampling = nn.UpsamplingBilinear2d(scale_factor=upsampling) if upsampling > 1 else nn.Identity()
        super().__init__(conv2d, upsampling)


class DecoderCup(nn.Module):
    def __init__(self, config):
        super().__init__()
        self.config = config
        head_channels = 512
        self.conv_more = Conv2dReLU(
            config.hidden_size,
            head_channels,
            kernel_size=3,
            padding=1,
            use_batchnorm=True,
        )
        decoder_channels = config.decoder_channels
        in_channels = [head_channels] + list(decoder_channels[:-1])
        out_channels = decoder_channels

        if self.config.n_skip != 0:
            skip_channels = self.config.skip_channels
            for i in range(4-self.config.n_skip):  # re-select the skip channels according to n_skip
                skip_channels[3-i]=0

        else:
            skip_channels=[0,0,0,0]

        blocks = [
            DecoderBlock(in_ch, out_ch, sk_ch) for in_ch, out_ch, sk_ch in zip(in_channels, out_channels, skip_channels)
        ]
        self.blocks = nn.ModuleList(blocks)

    def forward(self, hidden_states, features=None):
        B, n_patch, hidden = hidden_states.size()  # reshape from (B, n_patch, hidden) to (B, h, w, hidden)
        h, w = int(np.sqrt(n_patch)), int(np.sqrt(n_patch))
        x = hidden_states.permute(0, 2, 1)
        x = x.contiguous().view(B, hidden, h, w)
        x = self.conv_more(x)
        for i, decoder_block in enumerate(self.blocks):
            if features is not None:
                skip = features[i] if (i < self.config.n_skip) else None
            else:
                skip = None
            x = decoder_block(x, skip=skip)
        return x


class VisionTransformer(nn.Module):
    def __init__(self, config, img_size=224, num_classes=21843, zero_head=False, vis=False):
        super(VisionTransformer, self).__init__()
        self.num_classes = num_classes
        self.zero_head = zero_head
        self.classifier = config.classifier
        self.transformer = Transformer(config, img_size, vis)
        self.decoder = DecoderCup(config)
        self.segmentation_head = SegmentationHead(
            in_channels=config['decoder_channels'][-1],
            out_channels=config['n_classes'],
            kernel_size=3,
        )
        self.config = config

    def forward(self, x):
        if x.size()[1] == 1:
            x = x.repeat(1,3,1,1)
        x, attn_weights, features = self.transformer(x)  # (B, n_patch, hidden)
        x = self.decoder(x, features)
        logits = self.segmentation_head(x)
        return logits

    def load_from(self, weights):
        with torch.no_grad():

            res_weight = weights
            self.transformer.embeddings.patch_embeddings.weight.copy_(np2th(weights["embedding/kernel"], conv=True))
            self.transformer.embeddings.patch_embeddings.bias.copy_(np2th(weights["embedding/bias"]))

            self.transformer.encoder.encoder_norm.weight.copy_(np2th(weights["Transformer/encoder_norm/scale"]))
            self.transformer.encoder.encoder_norm.bias.copy_(np2th(weights["Transformer/encoder_norm/bias"]))

            posemb = np2th(weights["Transformer/posembed_input/pos_embedding"])

            posemb_new = self.transformer.embeddings.position_embeddings
            if posemb.size() == posemb_new.size():
                self.transformer.embeddings.position_embeddings.copy_(posemb)
            elif posemb.size()[1]-1 == posemb_new.size()[1]:
                posemb = posemb[:, 1:]
                self.transformer.embeddings.position_embeddings.copy_(posemb)
            else:
                logger.info("load_pretrained: resized variant: %s to %s" % (posemb.size(), posemb_new.size()))
                ntok_new = posemb_new.size(1)
                if self.classifier == "seg":
                    _, posemb_grid = posemb[:, :1], posemb[0, 1:]
                gs_old = int(np.sqrt(len(posemb_grid)))
                gs_new = int(np.sqrt(ntok_new))
                print('load_pretrained: grid-size from %s to %s' % (gs_old, gs_new))
                posemb_grid = posemb_grid.reshape(gs_old, gs_old, -1)
                zoom = (gs_new / gs_old, gs_new / gs_old, 1)
                posemb_grid = ndimage.zoom(posemb_grid, zoom, order=1)  # th2np
                posemb_grid = posemb_grid.reshape(1, gs_new * gs_new, -1)
                posemb = posemb_grid
                self.transformer.embeddings.position_embeddings.copy_(np2th(posemb))

            # Encoder whole
            for bname, block in self.transformer.encoder.named_children():
                for uname, unit in block.named_children():
                    unit.load_from(weights, n_block=uname)

            if self.transformer.embeddings.hybrid:
                self.transformer.embeddings.hybrid_model.root.conv.weight.copy_(np2th(res_weight["conv_root/kernel"], conv=True))
                gn_weight = np2th(res_weight["gn_root/scale"]).view(-1)
                gn_bias = np2th(res_weight["gn_root/bias"]).view(-1)
                self.transformer.embeddings.hybrid_model.root.gn.weight.copy_(gn_weight)
                self.transformer.embeddings.hybrid_model.root.gn.bias.copy_(gn_bias)

                for bname, block in self.transformer.embeddings.hybrid_model.body.named_children():
                    for uname, unit in block.named_children():
                        unit.load_from(res_weight, n_block=bname, n_unit=uname)

CONFIGS = {
    'ViT-B_16': configs.get_b16_config(),
    'ViT-B_32': configs.get_b32_config(),
    'ViT-L_16': configs.get_l16_config(),
    'ViT-L_32': configs.get_l32_config(),
    'ViT-H_14': configs.get_h14_config(),
    'R50-ViT-B_16': configs.get_r50_b16_config(),
    'R50-ViT-L_16': configs.get_r50_l16_config(),
    'testing': configs.get_testing(),
}
