# Supplementary material for: RTS-Net: thyroid nodule segmentation network integrating dual-path attention and graph convolution
Source: Front Med (Lausanne). 2026 Apr 13;13:1785796. doi: 10.3389/fmed.2026.1785796 (PMC13111076; doi:10.3389/fmed.2026.1785796)
Supplement: Supplementary file 2 [file Data_Sheet_2.zip › RTSNet/model/trfe1.py]

import torch
import torch.nn as nn
import torch.nn.functional as F

class DoubleConv(nn.Module):
    def __init__(self, in_ch, out_ch):
        super(DoubleConv, self).__init__()
        self.conv = nn.Sequential(
            nn.Conv2d(in_ch, out_ch, 3, padding=1),
            nn.BatchNorm2d(out_ch),
            nn.ReLU(inplace=True),
            nn.Conv2d(out_ch, out_ch, 3, padding=1),
            nn.BatchNorm2d(out_ch),
            nn.ReLU(inplace=True)
        )

    def forward(self, input):
        return self.conv(input)


class TRFENet1(nn.Module):
    def __init__(self, in_ch, out_ch):
        super(TRFENet1, self).__init__()

        self.conv1 = DoubleConv(in_ch, 64)
        self.pool1 = nn.MaxPool2d(2)
        self.conv2 = DoubleConv(64, 128)
        self.pool2 = nn.MaxPool2d(2)
        self.conv3 = DoubleConv(128, 256)
        self.pool3 = nn.MaxPool2d(2)
        self.conv4 = DoubleConv(256, 512)
        self.pool4 = nn.MaxPool2d(2)
        self.conv5 = DoubleConv(512, 1024)

        self.up6 = nn.ConvTranspose2d(1024, 512, 2, stride=2)
        self.conv6 = DoubleConv(1024, 512)
        self.up7 = nn.ConvTranspose2d(512, 256, 2, stride=2)
        self.conv7 = DoubleConv(512, 256)
        self.up8 = nn.ConvTranspose2d(256, 128, 2, stride=2)
        self.conv8 = DoubleConv(256, 128)
        self.up9 = nn.ConvTranspose2d(128, 64, 2, stride=2)
        self.conv9 = DoubleConv(128, 64)
        self.conv10 = nn.Conv2d(64, out_ch, 1)

        self.up6_align = nn.ConvTranspose2d(1024, 512, 2, stride=2)
        self.up7_align = nn.ConvTranspose2d(512, 256, 2, stride=2)
        self.up8_align = nn.ConvTranspose2d(256, 128, 2, stride=2)
        self.up9_align = nn.ConvTranspose2d(128, 64, 2, stride=2)

        self.up6t = nn.ConvTranspose2d(1024, 512, 2, stride=2)
        self.conv6t = DoubleConv(1024, 512)
        self.up7t = nn.ConvTranspose2d(512, 256, 2, stride=2)
        self.conv7t = DoubleConv(512, 256)
        self.up8t = nn.ConvTranspose2d(256, 128, 2, stride=2)
        self.conv8t = DoubleConv(256, 128)
        self.up9t = nn.ConvTranspose2d(128, 64, 2, stride=2)
        self.conv9t = DoubleConv(128, 64)
        self.conv10t = nn.Conv2d(64, out_ch, 1)

        self.reduction6 = nn.Conv2d(1024, 512, 1, padding=1)

        self._init_weight()

    def _init_weight(self):
        for m in self.modules():
            if isinstance(m, nn.Conv2d) or isinstance(m, nn.Linear):
                nn.init.xavier_normal_(m.weight)
                if m.bias is not None:
                    nn.init.constant_(m.bias, 0)
                elif isinstance(m, nn.BatchNorm2d):
                    nn.init.constant_(m.weight, 1)
                    nn.init.constant_(m.bias, 0)

    def forward(self, x):
        c1 = self.conv1(x)
        p1 = self.pool1(c1)
        c2 = self.conv2(p1)
        p2 = self.pool2(c2)
        c3 = self.conv3(p2)
        p3 = self.pool3(c3)
        c4 = self.conv4(p3)
        p4 = self.pool4(c4)
        c5 = self.conv5(p4)

        up_6t = self.up6t(c5)
        merge6t = torch.cat([up_6t, c4], dim=1)
        c6t = self.conv6t(merge6t)
        
        up_7t = self.up7t(c6t)
        merge7t = torch.cat([up_7t, c3], dim=1)
        c7t = self.conv7t(merge7t)

        up_8t = self.up8t(c7t)
        merge8t = torch.cat([up_8t, c2], dim=1)
        c8t = self.conv8t(merge8t)

        up_9t = self.up9t(c8t)
        merge9t = torch.cat([up_9t, c1], dim=1)
        c9t = self.conv9t(merge9t)

        thyroid = self.conv10t(c9t)

        # thyroid_norm = nn.Sigmoid()(thyroid)
        # c6t = torch.sigmoid(c6t)
        # c7t = torch.sigmoid(c7t)
        # c8t = torch.sigmoid(c8t)
        # c9t = torch.sigmoid(c9t)

        up_6 = self.up6(c5)
        merge6 = torch.cat([up_6, c4], dim=1)
        c6 = self.conv6(merge6)

        c6f = c6.mul(c6t)
        c6f = c6+c6f

        up_7 = self.up7(c6f)
        merge7 = torch.cat([up_7, c3], dim=1)
        c7 = self.conv7(merge7)

        c7f = c7.mul(c7t)
        c7f = c7+c7f

        up_8 = self.up8(c7f)
        merge8 = torch.cat([up_8, c2], dim=1)
        c8 = self.conv8(merge8)

        c8f = c8.mul(c8t)
        c8f = c8+c8f

        up_9 = self.up9(c8f)
        merge9 = torch.cat([up_9, c1], dim=1)
        c9 = self.conv9(merge9)

        nodule = self.conv10(c9)

        # out = nn.Sigmoid()(c10)
        return nodule, thyroid
