# Supplementary material for: RTS-Net: thyroid nodule segmentation network integrating dual-path attention and graph convolution
Source: Front Med (Lausanne). 2026 Apr 13;13:1785796. doi: 10.3389/fmed.2026.1785796 (PMC13111076; doi:10.3389/fmed.2026.1785796)
Supplement: Supplementary file 2 [file Data_Sheet_2.zip › RTSNet/model/trfeplus.py]

import torch
import torch.nn as nn
import torch.nn.functional as F


class ImprovedClassifier(nn.Module):
    def __init__(self, in_channels, n_classes, hidden_dims=[1024, 512], dropout_rate=0.3):
        super(ImprovedClassifier, self).__init__()
        self.avg_pool = nn.AdaptiveAvgPool2d(1)

        layers = []
        prev_dim = in_channels
        for hidden_dim in hidden_dims:
            layers.extend([
                nn.Linear(prev_dim, hidden_dim),
                nn.BatchNorm1d(hidden_dim),
                nn.ReLU(inplace=True),
                nn.Dropout(p=dropout_rate)
            ])
            prev_dim = hidden_dim

        layers.append(nn.Linear(prev_dim, n_classes))
        self.fc = nn.Sequential(*layers)

    def forward(self, x):
        x = self.avg_pool(x)
        x = torch.flatten(x, 1)
        return self.fc(x)


class EfficientAttention(nn.Module):
    """更高效的注意力机制，减少计算量"""

    def __init__(self, inp, oup, reduction=16):
        super(EfficientAttention, self).__init__()
        self.pool_h = nn.AdaptiveAvgPool2d((None, 1))
        self.pool_w = nn.AdaptiveAvgPool2d((1, None))

        mip = max(8, inp // reduction)
        self.conv1 = nn.Conv2d(inp, mip, 1, bias=False)
        self.bn1 = nn.BatchNorm2d(mip)
        self.act = nn.SiLU(inplace=True)

        self.conv_h = nn.Conv2d(mip, oup, 1, bias=False)
        self.conv_w = nn.Conv2d(mip, oup, 1, bias=False)

    def forward(self, x):
        n, c, h, w = x.size()

        # 并行计算水平和垂直注意力
        x_h = self.pool_h(x)
        x_w = self.pool_w(x).permute(0, 1, 3, 2)

        # 特征融合
        y = torch.cat([x_h, x_w], dim=2)
        y = self.act(self.bn1(self.conv1(y)))

        # 分离注意力图
        x_h, x_w = torch.split(y, [h, w], dim=2)
        x_w = x_w.permute(0, 1, 3, 2)

        a_h = self.conv_h(x_h).sigmoid()
        a_w = self.conv_w(x_w).sigmoid()

        return a_w * a_h


class ResidualDoubleConv(nn.Module):
    """带残差连接的双卷积块"""

    def __init__(self, in_ch, out_ch):
        super(ResidualDoubleConv, self).__init__()
        self.conv1 = nn.Sequential(
            nn.Conv2d(in_ch, out_ch, 3, padding=1, bias=False),
            nn.BatchNorm2d(out_ch),
            nn.ReLU(inplace=True)
        )
        self.conv2 = nn.Sequential(
            nn.Conv2d(out_ch, out_ch, 3, padding=1, bias=False),
            nn.BatchNorm2d(out_ch)
        )
        self.shortcut = nn.Sequential()
        if in_ch != out_ch:
            self.shortcut = nn.Sequential(
                nn.Conv2d(in_ch, out_ch, 1, bias=False),
                nn.BatchNorm2d(out_ch)
            )
        self.relu = nn.ReLU(inplace=True)

    def forward(self, x):
        residual = self.shortcut(x)
        out = self.conv1(x)
        out = self.conv2(out)
        out += residual
        return self.relu(out)


class FeaturePyramidFusion(nn.Module):
    """特征金字塔融合模块"""

    def __init__(self, channels_list):
        super(FeaturePyramidFusion, self).__init__()
        self.lateral_convs = nn.ModuleList([
            nn.Conv2d(ch, channels_list[-1], 1) for ch in channels_list
        ])
        self.fusion_conv = nn.Sequential(
            nn.Conv2d(channels_list[-1], channels_list[-1], 3, padding=1),
            nn.BatchNorm2d(channels_list[-1]),
            nn.ReLU(inplace=True)
        )

    def forward(self, features):
        # features: 不同尺度的特征图列表
        target_size = features[0].shape[2:]
        fused = 0
        for i, feat in enumerate(features):
            if feat.shape[2:] != target_size:
                feat = F.interpolate(feat, size=target_size, mode='bilinear', align_corners=True)
            lateral = self.lateral_convs[i](feat)
            fused += lateral

        return self.fusion_conv(fused)


class ImprovedTRFEPLUS(nn.Module):
    def __init__(self, in_ch, out_ch, base_ch=64):
        super(ImprovedTRFEPLUS, self).__init__()

        # 编码器
        self.enc1 = ResidualDoubleConv(in_ch, base_ch)
        self.pool1 = nn.MaxPool2d(2)
        self.enc2 = ResidualDoubleConv(base_ch, base_ch * 2)
        self.pool2 = nn.MaxPool2d(2)
        self.enc3 = ResidualDoubleConv(base_ch * 2, base_ch * 4)
        self.pool3 = nn.MaxPool2d(2)
        self.enc4 = ResidualDoubleConv(base_ch * 4, base_ch * 8)
        self.pool4 = nn.MaxPool2d(2)
        self.enc5 = ResidualDoubleConv(base_ch * 8, base_ch * 16)

        # 特征金字塔融合
        self.fpn = FeaturePyramidFusion([base_ch, base_ch * 2, base_ch * 4, base_ch * 8, base_ch * 16])

        # 单一解码路径
        self.decoder = self._build_decoder(base_ch * 16, out_ch)

        # 注意力机制
        self.attention = EfficientAttention(base_ch * 8, base_ch * 8)

        # 深度监督
        self.deep_supervision = nn.ModuleList([
            nn.Conv2d(base_ch * 8, out_ch, 1),
            nn.Conv2d(base_ch * 4, out_ch, 1),
            nn.Conv2d(base_ch * 2, out_ch, 1)
        ])

        self._init_weights()

    def _build_decoder(self, in_ch, out_ch):
        return nn.ModuleDict({
            'up6': nn.ConvTranspose2d(in_ch, in_ch // 2, 2, stride=2),
            'conv6': ResidualDoubleConv(in_ch, in_ch // 2),
            'up7': nn.ConvTranspose2d(in_ch // 2, in_ch // 4, 2, stride=2),
            'conv7': ResidualDoubleConv(in_ch // 2, in_ch // 4),
            'up8': nn.ConvTranspose2d(in_ch // 4, in_ch // 8, 2, stride=2),
            'conv8': ResidualDoubleConv(in_ch // 4, in_ch // 8),
            'up9': nn.ConvTranspose2d(in_ch // 8, in_ch // 16, 2, stride=2),
            'conv9': ResidualDoubleConv(in_ch // 8, in_ch // 16),
            'final': nn.Conv2d(in_ch // 16, out_ch, 1)
        })

    def _init_weights(self):
        for m in self.modules():
            if isinstance(m, nn.Conv2d):
                nn.init.kaiming_normal_(m.weight, mode='fan_out', nonlinearity='relu')
                if m.bias is not None:
                    nn.init.constant_(m.bias, 0)
            elif isinstance(m, nn.BatchNorm2d):
                nn.init.constant_(m.weight, 1)
                nn.init.constant_(m.bias, 0)

    def _decode(self, features):
        c1, c2, c3, c4, c5 = features

        # 解码过程
        up6 = self.decoder['up6'](c5)
        up6 = F.interpolate(up6, size=c4.shape[2:], mode='bilinear', align_corners=True)
        merge6 = torch.cat([up6, c4], dim=1)
        c6 = self.decoder['conv6'](merge6)

        up7 = self.decoder['up7'](c6)
        up7 = F.interpolate(up7, size=c3.shape[2:], mode='bilinear', align_corners=True)
        merge7 = torch.cat([up7, c3], dim=1)
        c7 = self.decoder['conv7'](merge7)

        up8 = self.decoder['up8'](c7)
        up8 = F.interpolate(up8, size=c2.shape[2:], mode='bilinear', align_corners=True)
        merge8 = torch.cat([up8, c2], dim=1)
        c8 = self.decoder['conv8'](merge8)

        up9 = self.decoder['up9'](c8)
        up9 = F.interpolate(up9, size=c1.shape[2:], mode='bilinear', align_corners=True)
        merge9 = torch.cat([up9, c1], dim=1)
        c9 = self.decoder['conv9'](merge9)

        output = self.decoder['final'](c9)
        return output, [c6, c7, c8]

    def forward(self, x):
        # 编码器
        c1 = self.enc1(x)
        p1 = self.pool1(c1)
        c2 = self.enc2(p1)
        p2 = self.pool2(c2)
        c3 = self.enc3(p2)
        p3 = self.pool3(c3)
        c4 = self.enc4(p3)
        p4 = self.pool4(c4)
        c5 = self.enc5(p4)

        # 特征金字塔融合
        fused_features = self.fpn([c1, c2, c3, c4, c5])

        # 单一解码路径
        features = [c1, c2, c3, c4, fused_features]
        output, intermediate_features = self._decode(features)

        # 深度监督输出（可选）
        ds_outputs = []
        for i, feat in enumerate(intermediate_features):
            ds_out = self.deep_supervision[i](feat)
            ds_out = F.interpolate(ds_out, size=x.shape[2:], mode='bilinear', align_corners=True)
            ds_outputs.append(ds_out)

        # 只返回主要分割结果
        return output
