# Supplementary material for: RTS-Net: thyroid nodule segmentation network integrating dual-path attention and graph convolution
Source: Front Med (Lausanne). 2026 Apr 13;13:1785796. doi: 10.3389/fmed.2026.1785796 (PMC13111076; doi:10.3389/fmed.2026.1785796)
Supplement: Supplementary file 2 [file Data_Sheet_2.zip › RTSNet/model/unet.py]

import torch
import torch.nn as nn


class DoubleConv(nn.Module):
    def __init__(self, in_ch, out_ch):
        super(DoubleConv, self).__init__()
        self.conv = nn.Sequential(
            nn.Conv2d(in_ch, out_ch, 3, padding=1),
            nn.BatchNorm2d(out_ch),
            nn.ReLU(inplace=True),
            nn.Conv2d(out_ch, out_ch, 3, padding=1),
            nn.BatchNorm2d(out_ch),
            nn.ReLU(inplace=True)
        )

    def forward(self, input):
        return self.conv(input)


class Unet(nn.Module):
    def __init__(self, in_ch, out_ch):
        super(Unet, self).__init__()

        self.conv1 = DoubleConv(in_ch, 64)
        self.pool1 = nn.MaxPool2d(2)
        self.conv2 = DoubleConv(64, 128)
        self.pool2 = nn.MaxPool2d(2)
        self.conv3 = DoubleConv(128, 256)
        self.pool3 = nn.MaxPool2d(2)
        self.conv4 = DoubleConv(256, 512)
        self.pool4 = nn.MaxPool2d(2)
        self.conv5 = DoubleConv(512, 1024)
        self.up6 = nn.ConvTranspose2d(1024, 512, 2, stride=2)
        self.conv6 = DoubleConv(1024, 512)
        self.up7 = nn.ConvTranspose2d(512, 256, 2, stride=2)
        self.conv7 = DoubleConv(512, 256)
        self.up8 = nn.ConvTranspose2d(256, 128, 2, stride=2)
        self.conv8 = DoubleConv(256, 128)
        self.up9 = nn.ConvTranspose2d(128, 64, 2, stride=2)
        self.conv9 = DoubleConv(128, 64)
        self.conv10 = nn.Conv2d(64, out_ch, 1)

        self._init_weight()

    def _init_weight(self):
        for m in self.modules():
            if isinstance(m, nn.Conv2d):
                nn.init.kaiming_normal_(m.weight, mode='fan_out')
            elif isinstance(m, (nn.BatchNorm2d, nn.GroupNorm)):
                nn.init.constant_(m.weight, 1)
                nn.init.constant_(m.bias, 0)

    def forward(self, x):
        c1 = self.conv1(x)
        p1 = self.pool1(c1)
        c2 = self.conv2(p1)
        p2 = self.pool2(c2)
        c3 = self.conv3(p2)
        p3 = self.pool3(c3)
        c4 = self.conv4(p3)
        p4 = self.pool4(c4)
        c5 = self.conv5(p4)

        up_6 = self.up6(c5)
        merge6 = torch.cat([up_6, c4], dim=1)
        c6 = self.conv6(merge6)
        up_7 = self.up7(c6)
        merge7 = torch.cat([up_7, c3], dim=1)
        c7 = self.conv7(merge7)
        up_8 = self.up8(c7)
        merge8 = torch.cat([up_8, c2], dim=1)
        c8 = self.conv8(merge8)
        up_9 = self.up9(c8)
        merge9 = torch.cat([up_9, c1], dim=1)
        c9 = self.conv9(merge9)
        c10 = self.conv10(c9)
        # out = nn.Sigmoid()(c10)
        out = c10
        return out


if __name__ == '__main__':
    inputs = torch.ones(4, 3, 224, 224).cuda()
    model = Unet(3, 1).cuda()
    out = model(inputs)
    print(out.shape)
