# Supplementary material for: RTS-Net: thyroid nodule segmentation network integrating dual-path attention and graph convolution
Source: Front Med (Lausanne). 2026 Apr 13;13:1785796. doi: 10.3389/fmed.2026.1785796 (PMC13111076; doi:10.3389/fmed.2026.1785796)
Supplement: Supplementary file 2 [file Data_Sheet_2.zip › RTSNet/networks/cenet/modules/multihead_diffattn.py]

import math
import torch
import torch.nn.functional as F
from torch import nn

# from .kernel.rotary import apply_rotary_emb
try:
    from apex.normalization import FusedRMSNorm as RMSNorm 
except ModuleNotFoundError:
    print("No fused RMSNorm")
    from .rms_norm import RMSNorm


def init_method(tensor, **kwargs):
    nn.init.kaiming_uniform_(tensor, a=math.sqrt(5))

def repeat_kv(x: torch.Tensor, n_rep: int) -> torch.Tensor:
    """torch.repeat_interleave(x, dim=1, repeats=n_rep)"""
    bs, n_kv_heads, slen, head_dim = x.shape
    if n_rep == 1:
        return x
    return (
        x[:, :, None, :, :]
        .expand(bs, n_kv_heads, n_rep, slen, head_dim)
        .reshape(bs, n_kv_heads * n_rep, slen, head_dim)
    )

def lambda_init_fn(depth):
    return 0.8 - 0.6 * math.exp(-0.3 * depth)


class MultiheadDiffAttn(nn.Module):
    def __init__(
        self,
        embed_dim,
        depth,
        num_heads,
        model_parallel_size=1,
        decoder_kv_attention_heads=None,
        vis=False,
        return_2=False,
    ):
        # print(f"MultiheadDiffAttn with num_heads={num_heads}, embed_dim={embed_dim}, depth={depth}")
        super().__init__()
        self.vis = vis
        self.return_2 = return_2
        # self.args = args
        self.embed_dim = embed_dim
        # num_heads set to half of Transformer's #heads
        self.num_heads = num_heads // model_parallel_size
        self.num_kv_heads = decoder_kv_attention_heads // model_parallel_size if decoder_kv_attention_heads is not None else num_heads // model_parallel_size
        self.n_rep = self.num_heads // self.num_kv_heads
        
        self.head_dim = embed_dim // num_heads // 2
        self.scaling = self.head_dim ** -0.5
        
        self.q_proj = nn.Linear(embed_dim, embed_dim, bias=False)
        self.k_proj = nn.Linear(embed_dim, embed_dim // self.n_rep, bias=False)
        self.v_proj = nn.Linear(embed_dim, embed_dim // self.n_rep, bias=False)
        self.out_proj = nn.Linear(embed_dim, embed_dim, bias=False)

        self.lambda_init = lambda_init_fn(depth)
        self.lambda_q1 = nn.Parameter(torch.zeros(self.head_dim, dtype=torch.float32).normal_(mean=0,std=0.1))
        self.lambda_k1 = nn.Parameter(torch.zeros(self.head_dim, dtype=torch.float32).normal_(mean=0,std=0.1))
        self.lambda_q2 = nn.Parameter(torch.zeros(self.head_dim, dtype=torch.float32).normal_(mean=0,std=0.1))
        self.lambda_k2 = nn.Parameter(torch.zeros(self.head_dim, dtype=torch.float32).normal_(mean=0,std=0.1))

        self.subln = RMSNorm(2 * self.head_dim, eps=1e-5, elementwise_affine=False)
    
    def forward(
        self,
        x,
        rel_pos=None,
        attn_mask=None,
    ):
        bsz, tgt_len, embed_dim = x.size()
        src_len = tgt_len

        q = self.q_proj(x)
        k = self.k_proj(x)
        v = self.v_proj(x)

        q = q.view(bsz, tgt_len, 2 * self.num_heads, self.head_dim)
        k = k.view(bsz, src_len, 2 * self.num_kv_heads, self.head_dim)
        v = v.view(bsz, src_len, self.num_kv_heads, 2 * self.head_dim)

        # # commented out by me
        # q = apply_rotary_emb(q, *rel_pos, interleaved=True)
        # k = apply_rotary_emb(k, *rel_pos, interleaved=True)

        offset = src_len - tgt_len
        q = q.transpose(1, 2)
        k = repeat_kv(k.transpose(1, 2), self.n_rep)
        v = repeat_kv(v.transpose(1, 2), self.n_rep)
        q *= self.scaling
        attn_weights = torch.matmul(q, k.transpose(-1, -2))
        if attn_mask is None:
            attn_mask = torch.triu(
                torch.zeros([tgt_len, src_len])
                .float()
                .fill_(float("-inf"))
                .type_as(attn_weights),
                1 + offset,
            )
        attn_weights = torch.nan_to_num(attn_weights)
        # # commented out by me
        # attn_weights += attn_mask   
        attn_weights = F.softmax(attn_weights, dim=-1, dtype=torch.float32).type_as(
            attn_weights
        )

        lambda_1 = torch.exp(torch.sum(self.lambda_q1 * self.lambda_k1, dim=-1).float()).type_as(q)
        lambda_2 = torch.exp(torch.sum(self.lambda_q2 * self.lambda_k2, dim=-1).float()).type_as(q)
        lambda_full = lambda_1 - lambda_2 + self.lambda_init
        attn_weights = attn_weights.view(bsz, self.num_heads, 2, tgt_len, src_len)
        attn_weights = attn_weights[:, :, 0] - lambda_full * attn_weights[:, :, 1]

        # added by me
        attn_weights += rel_pos if rel_pos is not None else 0
        
        attn = torch.matmul(attn_weights, v)
        attn = self.subln(attn)
        attn = attn * (1 - self.lambda_init)
        attn = attn.transpose(1, 2).reshape(bsz, tgt_len, self.num_heads * 2 * self.head_dim)

        attn = self.out_proj(attn)
        if self.return_2:
            return attn, attn_weights if self.vis else None
        return attn

class MultiheadDiffAttnCrossV1(nn.Module):
    """
    Cross attention with MultiheadDiffAttn
    
    In this version, the query is from decoder.
    """
    def __init__(
        self,
        embed_dim,
        depth,
        num_heads,
        model_parallel_size=1,
        decoder_kv_attention_heads=None,
        vis=False,
        return_2=False,
        H = None,
        W = None,
    ):
        # print(f"MultiheadDiffAttn with num_heads={num_heads}, embed_dim={embed_dim}, depth={depth}")
        super().__init__()
        self.h = H
        self.w = W
        
        self.vis = vis
        self.return_2 = return_2
        # self.args = args
        self.embed_dim = embed_dim
        # num_heads set to half of Transformer's #heads
        self.num_heads = num_heads // model_parallel_size
        self.num_kv_heads = decoder_kv_attention_heads // model_parallel_size if decoder_kv_attention_heads is not None else num_heads // model_parallel_size
        self.n_rep = self.num_heads // self.num_kv_heads
        
        self.head_dim = embed_dim // num_heads // 2
        self.scaling = self.head_dim ** -0.5
        
        self.q_proj = nn.Linear(embed_dim, embed_dim, bias=False)
        self.k_proj = nn.Linear(embed_dim, embed_dim // self.n_rep, bias=False)
        self.v_proj = nn.Linear(embed_dim, embed_dim // self.n_rep, bias=False)
        self.out_proj = nn.Linear(embed_dim, embed_dim, bias=False)

        self.lambda_init = lambda_init_fn(depth)
        self.lambda_q1 = nn.Parameter(torch.zeros(self.head_dim, dtype=torch.float32).normal_(mean=0,std=0.1))
        self.lambda_k1 = nn.Parameter(torch.zeros(self.head_dim, dtype=torch.float32).normal_(mean=0,std=0.1))
        self.lambda_q2 = nn.Parameter(torch.zeros(self.head_dim, dtype=torch.float32).normal_(mean=0,std=0.1))
        self.lambda_k2 = nn.Parameter(torch.zeros(self.head_dim, dtype=torch.float32).normal_(mean=0,std=0.1))

        self.subln = RMSNorm(2 * self.head_dim, eps=1e-5, elementwise_affine=False)
    
    def forward(
        self,
        x,
        q_dec,
        rel_pos=None,
        attn_mask=None,
    ):
        x_ = x
        if self.h is not None and self.w is not None:
            x = x.view(x.size(0), -1, x.size(1))
            q_dec = q_dec.view(q_dec.size(0), -1, q_dec.size(1))
#             print("x is:",x.shape)
#             print("q-dec is",q_dec.shape)

        bsz, tgt_len, embed_dim = x.size()
        src_len = tgt_len

        q = self.q_proj(q_dec)
        k = self.k_proj(x)
        v = self.v_proj(x)

        q = q.view(bsz, tgt_len, 2 * self.num_heads, self.head_dim)
        k = k.view(bsz, src_len, 2 * self.num_kv_heads, self.head_dim)
        v = v.view(bsz, src_len, self.num_kv_heads, 2 * self.head_dim)

        # # commented out by me
        # q = apply_rotary_emb(q, *rel_pos, interleaved=True)
        # k = apply_rotary_emb(k, *rel_pos, interleaved=True)

        offset = src_len - tgt_len
        q = q.transpose(1, 2)
        k = repeat_kv(k.transpose(1, 2), self.n_rep)
        v = repeat_kv(v.transpose(1, 2), self.n_rep)
        q *= self.scaling
        attn_weights = torch.matmul(q, k.transpose(-1, -2))
        if attn_mask is None:
            attn_mask = torch.triu(
                torch.zeros([tgt_len, src_len])
                .float()
                .fill_(float("-inf"))
                .type_as(attn_weights),
                1 + offset,
            )
        attn_weights = torch.nan_to_num(attn_weights)
        # # commented out by me
        # attn_weights += attn_mask   
        attn_weights = F.softmax(attn_weights, dim=-1, dtype=torch.float32).type_as(
            attn_weights
        )

        lambda_1 = torch.exp(torch.sum(self.lambda_q1 * self.lambda_k1, dim=-1).float()).type_as(q)
        lambda_2 = torch.exp(torch.sum(self.lambda_q2 * self.lambda_k2, dim=-1).float()).type_as(q)
        lambda_full = lambda_1 - lambda_2 + self.lambda_init
        attn_weights = attn_weights.view(bsz, self.num_heads, 2, tgt_len, src_len)
        attn_weights = attn_weights[:, :, 0] - lambda_full * attn_weights[:, :, 1]

        # added by me
        attn_weights += rel_pos if rel_pos is not None else 0
        
        attn = torch.matmul(attn_weights, v)
        attn = self.subln(attn)
        attn = attn * (1 - self.lambda_init)
        attn = attn.transpose(1, 2).reshape(bsz, tgt_len, self.num_heads * 2 * self.head_dim)

        attn = self.out_proj(attn)
        if self.h is not None and self.w is not None:
            attn = attn.view(attn.size(0),attn.size(2), attn.size(1)//self.h, attn.size(1)//self.w)
            attn = attn + x_
        if self.return_2:
            return attn, attn_weights if self.vis else None
        return attn
    
class MultiheadDiffAttnCrossV2(nn.Module):
    """
    Cross attention with MultiheadDiffAttn
    
    In this version, the query is from encoder + skip connection is added. 
    """
    def __init__(
        self,
        embed_dim,
        depth,
        num_heads,
        model_parallel_size=1,
        decoder_kv_attention_heads=None,
        vis=False,
        return_2=False,
        H = None,
        W = None,
    ):
        # print(f"MultiheadDiffAttn with num_heads={num_heads}, embed_dim={embed_dim}, depth={depth}")
        super().__init__()
        self.h = H
        self.w = W

        self.vis = vis
        self.return_2 = return_2
        # self.args = args
        self.embed_dim = embed_dim
        # num_heads set to half of Transformer's #heads
        self.num_heads = num_heads // model_parallel_size
        self.num_kv_heads = decoder_kv_attention_heads // model_parallel_size if decoder_kv_attention_heads is not None else num_heads // model_parallel_size
        self.n_rep = self.num_heads // self.num_kv_heads
        
        self.head_dim = embed_dim // num_heads // 2
        self.scaling = self.head_dim ** -0.5
        
        self.q_proj = nn.Linear(embed_dim, embed_dim, bias=False)
        self.k_proj = nn.Linear(embed_dim, embed_dim // self.n_rep, bias=False)
        self.v_proj = nn.Linear(embed_dim, embed_dim // self.n_rep, bias=False)
        self.out_proj = nn.Linear(embed_dim, embed_dim, bias=False)

        self.lambda_init = lambda_init_fn(depth)
        self.lambda_q1 = nn.Parameter(torch.zeros(self.head_dim, dtype=torch.float32).normal_(mean=0,std=0.1))
        self.lambda_k1 = nn.Parameter(torch.zeros(self.head_dim, dtype=torch.float32).normal_(mean=0,std=0.1))
        self.lambda_q2 = nn.Parameter(torch.zeros(self.head_dim, dtype=torch.float32).normal_(mean=0,std=0.1))
        self.lambda_k2 = nn.Parameter(torch.zeros(self.head_dim, dtype=torch.float32).normal_(mean=0,std=0.1))

        self.subln = RMSNorm(2 * self.head_dim, eps=1e-5, elementwise_affine=False)
    
    def forward(
        self,
        x,
        q_enc,
        rel_pos=None,
        attn_mask=None,
    ):
        x_ = q_enc
        if self.h is not None and self.w is not None:
            x = x.view(x.size(0), -1, x.size(1))
            q_enc = q_enc.view(q_enc.size(0), -1, q_enc.size(1))

        bsz, tgt_len, embed_dim = x.size()
        src_len = tgt_len

        q = self.q_proj(q_enc)
        k = self.k_proj(x)
        v = self.v_proj(x)

        q = q.view(bsz, tgt_len, 2 * self.num_heads, self.head_dim)
        k = k.view(bsz, src_len, 2 * self.num_kv_heads, self.head_dim)
        v = v.view(bsz, src_len, self.num_kv_heads, 2 * self.head_dim)

        # # commented out by me
        # q = apply_rotary_emb(q, *rel_pos, interleaved=True)
        # k = apply_rotary_emb(k, *rel_pos, interleaved=True)

        offset = src_len - tgt_len
        q = q.transpose(1, 2)
        k = repeat_kv(k.transpose(1, 2), self.n_rep)
        v = repeat_kv(v.transpose(1, 2), self.n_rep)
        q *= self.scaling
        attn_weights = torch.matmul(q, k.transpose(-1, -2))
        if attn_mask is None:
            attn_mask = torch.triu(
                torch.zeros([tgt_len, src_len])
                .float()
                .fill_(float("-inf"))
                .type_as(attn_weights),
                1 + offset,
            )
        attn_weights = torch.nan_to_num(attn_weights)
        # # commented out by me
        # attn_weights += attn_mask   
        attn_weights = F.softmax(attn_weights, dim=-1, dtype=torch.float32).type_as(
            attn_weights
        )

        lambda_1 = torch.exp(torch.sum(self.lambda_q1 * self.lambda_k1, dim=-1).float()).type_as(q)
        lambda_2 = torch.exp(torch.sum(self.lambda_q2 * self.lambda_k2, dim=-1).float()).type_as(q)
        lambda_full = lambda_1 - lambda_2 + self.lambda_init
        attn_weights = attn_weights.view(bsz, self.num_heads, 2, tgt_len, src_len)
        attn_weights = attn_weights[:, :, 0] - lambda_full * attn_weights[:, :, 1]

        # added by me
        attn_weights += rel_pos if rel_pos is not None else 0
        
        attn = torch.matmul(attn_weights, v)
        attn = self.subln(attn)
        attn = attn * (1 - self.lambda_init)
        attn = attn.transpose(1, 2).reshape(bsz, tgt_len, self.num_heads * 2 * self.head_dim)

        attn = self.out_proj(attn)
        if self.h is not None and self.w is not None:
            attn = attn.view(attn.size(0),-1, attn.size(1)//self.h, attn.size(1)//self.w)
            # attn = attn + x_
        if self.return_2:
            return attn, attn_weights if self.vis else None
        return attn
    
    
class Mlp(nn.Module):
    def __init__(self, in_features, hidden_features=None, out_features=None, act_layer=nn.GELU, drop=0.):
        super().__init__()
        out_features = out_features or in_features
        hidden_features = hidden_features or in_features
        self.fc1 = nn.Linear(in_features, hidden_features)
        self.act = act_layer()
        self.fc2 = nn.Linear(hidden_features, out_features)
        self.drop = nn.Dropout(drop)

    def forward(self, x):
        x = self.fc1(x)
        x = self.act(x)
        x = self.drop(x)
        x = self.fc2(x)
        x = self.drop(x)
        return x
    
# class DiffAttnBlock(nn.Module):
#     def __init__(self, )
