# Supplementary material for: RTS-Net: thyroid nodule segmentation network integrating dual-path attention and graph convolution
Source: Front Med (Lausanne). 2026 Apr 13;13:1785796. doi: 10.3389/fmed.2026.1785796 (PMC13111076; doi:10.3389/fmed.2026.1785796)
Supplement: Supplementary file 2 [file Data_Sheet_2.zip › RTSNet/networks/cenet/modules/rms_norm.py]

import torch
import torch.nn as nn

class RMSNorm(nn.Module):
    def __init__(self, dim: int, eps: float = 1e-6, elementwise_affine=True, memory_efficient=False):
        super().__init__()
        self.dim = dim
        self.eps = eps
        self.elementwise_affine = elementwise_affine
        if self.elementwise_affine:
            self.weight = nn.Parameter(torch.ones(dim))
        else:
            self.register_parameter('weight', None)

    def _norm(self, x):
        return x * torch.rsqrt(x.pow(2).mean(-1, keepdim=True) + self.eps)

    def forward(self, x):
        output = self._norm(x.float()).type_as(x)
        if self.weight is not None:
            output = output * self.weight
        return output

    def extra_repr(self) -> str:
        return f'dim={self.dim}, eps={self.eps}, elementwise_affine={self.elementwise_affine}'
