# Supplementary material for: RTS-Net: thyroid nodule segmentation network integrating dual-path attention and graph convolution
Source: Front Med (Lausanne). 2026 Apr 13;13:1785796. doi: 10.3389/fmed.2026.1785796 (PMC13111076; doi:10.3389/fmed.2026.1785796)
Supplement: Supplementary file 2 [file Data_Sheet_2.zip › RTSNet/networks/cenet/modules/unet.py]

from typing import Optional, Sequence, Tuple, Union, Any

import numpy as np
import torch
import torch.nn as nn

from monai.networks.layers.utils import get_act_layer, get_norm_layer
from timm.layers import trunc_normal_

from monai.networks.blocks.convolutions import Convolution
from monai.networks.layers.factories import Act, Norm


def get_padding(
    kernel_size: Union[Sequence[int], int], stride: Union[Sequence[int], int]
) -> Union[Tuple[int, ...], int]:
    kernel_size_np = np.atleast_1d(kernel_size)
    stride_np = np.atleast_1d(stride)
    padding_np = (kernel_size_np - stride_np + 1) / 2
    if np.min(padding_np) < 0:
        raise AssertionError(
            "padding value should not be negative, please change the kernel size and/or stride."
        )
    padding = tuple(int(p) for p in padding_np)

    return padding if len(padding) > 1 else padding[0]


def get_output_padding(
    kernel_size: Union[Sequence[int], int],
    stride: Union[Sequence[int], int],
    padding: Union[Sequence[int], int],
) -> Union[Tuple[int, ...], int]:
    kernel_size_np = np.atleast_1d(kernel_size)
    stride_np = np.atleast_1d(stride)
    padding_np = np.atleast_1d(padding)

    out_padding_np = 2 * padding_np + stride_np - kernel_size_np
    if np.min(out_padding_np) < 0:
        raise AssertionError(
            "out_padding value should not be negative, please change the kernel size and/or stride."
        )
    out_padding = tuple(int(p) for p in out_padding_np)

    return out_padding if len(out_padding) > 1 else out_padding[0]


def get_conv_layer(
    spatial_dims: int,
    in_channels: int,
    out_channels: int,
    kernel_size: Union[Sequence[int], int] = 3,
    stride: Union[Sequence[int], int] = 1,
    act: Optional[Union[Tuple, str]] = Act.PRELU,
    norm: Union[Tuple, str] = Norm.INSTANCE,
    dropout: Optional[Union[Tuple, str, float]] = None,
    bias: bool = False,
    conv_only: bool = True,
    is_transposed: bool = False,
):
    padding = get_padding(kernel_size, stride)
    output_padding = None
    if is_transposed:
        output_padding = get_output_padding(kernel_size, stride, padding)
    return Convolution(
        spatial_dims,
        in_channels,
        out_channels,
        strides=stride,
        kernel_size=kernel_size,
        act=act,
        norm=norm,
        dropout=dropout,
        bias=bias,
        conv_only=conv_only,
        is_transposed=is_transposed,
        padding=padding,
        output_padding=output_padding,
    )


class LayerNorm(nn.Module):
    def __init__(self, normalized_shape, eps=1e-6, data_format="channels_last"):
        super().__init__()
        self.weight = nn.Parameter(torch.ones(normalized_shape))
        self.bias = nn.Parameter(torch.zeros(normalized_shape))
        self.eps = eps
        self.data_format = data_format
        if self.data_format not in ["channels_last", "channels_first"]:
            raise NotImplementedError
        self.normalized_shape = (normalized_shape,)

    def forward(self, x):
        if self.data_format == "channels_last":
            return F.layer_norm(
                x, self.normalized_shape, self.weight, self.bias, self.eps
            )
        elif self.data_format == "channels_first":
            u = x.mean(1, keepdim=True)
            s = (x - u).pow(2).mean(1, keepdim=True)
            x = (x - u) / torch.sqrt(s + self.eps)
            x = self.weight[:, None, None] * x + self.bias[:, None, None]
            return x


class BaseBlock(nn.Module):
    def __init__(self, *args, **kwargs):
        super().__init__(*args, **kwargs)

    def _init_weights(self, m):
        if isinstance(m, (nn.Conv3d, nn.Conv2d, nn.Linear)):
            trunc_normal_(m.weight, std=0.02)
            if m.bias is not None:
                nn.init.constant_(m.bias, 0)
        elif isinstance(m, (LayerNorm, nn.LayerNorm)):
            nn.init.constant_(m.bias, 0)
            nn.init.constant_(m.weight, 1.0)


class UnetResBlock(BaseBlock):
    """
    A skip-connection based module that can be used for DynUNet, based on:
    `Automated Design of Deep Learning Methods for Biomedical Image Segmentation <https://arxiv.org/abs/1904.08128>`_.
    `nnU-Net: Self-adapting Framework for U-Net-Based Medical Image Segmentation <https://arxiv.org/abs/1809.10486>`_.

    Args:
        spatial_dims: number of spatial dimensions.
        in_channels: number of input channels.
        out_channels: number of output channels.
        kernel_size: convolution kernel size.
        stride: convolution stride.
        norm_name: feature normalization type and arguments.
        act_name: activation layer type and arguments.
        dropout: dropout probability.

    """

    def __init__(
        self,
        spatial_dims: int,
        in_channels: int,
        out_channels: int,
        kernel_size: Union[Sequence[int], int],
        stride: Union[Sequence[int], int],
        norm_name: Union[Tuple, str],
        act_name: Union[Tuple, str] = (
            "leakyrelu",
            {"inplace": True, "negative_slope": 0.01},
        ),
        dropout: Optional[Union[Tuple, str, float]] = None,
    ):
        super().__init__()
        self.conv1 = get_conv_layer(
            spatial_dims,
            in_channels,
            out_channels,
            kernel_size=kernel_size,
            stride=stride,
            dropout=dropout,
            conv_only=True,
        )
        self.conv2 = get_conv_layer(
            spatial_dims,
            out_channels,
            out_channels,
            kernel_size=kernel_size,
            stride=1,
            dropout=dropout,
            conv_only=True,
        )
        self.lrelu = get_act_layer(name=act_name)
        self.norm1 = get_norm_layer(
            name=norm_name, spatial_dims=spatial_dims, channels=out_channels
        )
        self.norm2 = get_norm_layer(
            name=norm_name, spatial_dims=spatial_dims, channels=out_channels
        )
        self.downsample = in_channels != out_channels
        stride_np = np.atleast_1d(stride)
        if not np.all(stride_np == 1):
            self.downsample = True
        if self.downsample:
            self.conv3 = get_conv_layer(
                spatial_dims,
                in_channels,
                out_channels,
                kernel_size=1,
                stride=stride,
                dropout=dropout,
                conv_only=True,
            )
            self.norm3 = get_norm_layer(
                name=norm_name, spatial_dims=spatial_dims, channels=out_channels
            )

        self.apply(self._init_weights)

    def forward(self, inp):
        residual = inp
        out = self.conv1(inp)
        out = self.norm1(out)
        out = self.lrelu(out)
        out = self.conv2(out)
        out = self.norm2(out)
        if hasattr(self, "conv3"):
            residual = self.conv3(residual)
        if hasattr(self, "norm3"):
            residual = self.norm3(residual)
        out += residual
        out = self.lrelu(out)
        return out


class UnetBasicBlock(BaseBlock):
    """
    A CNN module module that can be used for DynUNet, based on:
    `Automated Design of Deep Learning Methods for Biomedical Image Segmentation <https://arxiv.org/abs/1904.08128>`_.
    `nnU-Net: Self-adapting Framework for U-Net-Based Medical Image Segmentation <https://arxiv.org/abs/1809.10486>`_.

    Args:
        spatial_dims: number of spatial dimensions.
        in_channels: number of input channels.
        out_channels: number of output channels.
        kernel_size: convolution kernel size.
        stride: convolution stride.
        norm_name: feature normalization type and arguments.
        act_name: activation layer type and arguments.
        dropout: dropout probability.

    """

    def __init__(
        self,
        spatial_dims: int,
        in_channels: int,
        out_channels: int,
        kernel_size: Union[Sequence[int], int],
        stride: Union[Sequence[int], int],
        norm_name: Union[Tuple, str],
        act_name: Union[Tuple, str] = (
            "leakyrelu",
            {"inplace": True, "negative_slope": 0.01},
        ),
        dropout: Optional[Union[Tuple, str, float]] = None,
    ):
        super().__init__()
        self.conv1 = get_conv_layer(
            spatial_dims,
            in_channels,
            out_channels,
            kernel_size=kernel_size,
            stride=stride,
            dropout=dropout,
            conv_only=True,
        )
        self.conv2 = get_conv_layer(
            spatial_dims,
            out_channels,
            out_channels,
            kernel_size=kernel_size,
            stride=1,
            dropout=dropout,
            conv_only=True,
        )
        self.lrelu = get_act_layer(name=act_name)
        self.norm1 = get_norm_layer(
            name=norm_name, spatial_dims=spatial_dims, channels=out_channels
        )
        self.norm2 = get_norm_layer(
            name=norm_name, spatial_dims=spatial_dims, channels=out_channels
        )

        self.apply(self._init_weights)

    def forward(self, inp):
        out = self.conv1(inp)
        out = self.norm1(out)
        out = self.lrelu(out)
        out = self.conv2(out)
        out = self.norm2(out)
        out = self.lrelu(out)
        return out


class UnetUpBlock(BaseBlock):
    """
    An upsampling module that can be used for DynUNet, based on:
    `Automated Design of Deep Learning Methods for Biomedical Image Segmentation <https://arxiv.org/abs/1904.08128>`_.
    `nnU-Net: Self-adapting Framework for U-Net-Based Medical Image Segmentation <https://arxiv.org/abs/1809.10486>`_.

    Args:
        spatial_dims: number of spatial dimensions.
        in_channels: number of input channels.
        out_channels: number of output channels.
        kernel_size: convolution kernel size.
        stride: convolution stride.
        upsample_kernel_size: convolution kernel size for transposed convolution layers.
        norm_name: feature normalization type and arguments.
        act_name: activation layer type and arguments.
        dropout: dropout probability.
        trans_bias: transposed convolution bias.
    """

    def __init__(
        self,
        spatial_dims: int,
        in_channels: int,
        out_channels: int,
        kernel_size: Union[Sequence[int], int],
        stride: Union[Sequence[int], int],
        upsample_kernel_size: Union[Sequence[int], int],
        norm_name: Union[Tuple, str],
        act_name: Union[Tuple, str] = (
            "leakyrelu",
            {"inplace": True, "negative_slope": 0.01},
        ),
        dropout: Optional[Union[Tuple, str, float]] = None,
        trans_bias: bool = False,
    ):
        super().__init__()
        upsample_stride = upsample_kernel_size
        self.transp_conv = get_conv_layer(
            spatial_dims,
            in_channels,
            out_channels,
            kernel_size=upsample_kernel_size,
            stride=upsample_stride,
            dropout=dropout,
            bias=trans_bias,
            conv_only=True,
            is_transposed=True,
        )
        self.conv_block = UnetBasicBlock(
            spatial_dims,
            out_channels + out_channels,
            out_channels,
            kernel_size=kernel_size,
            stride=1,
            dropout=dropout,
            norm_name=norm_name,
            act_name=act_name,
        )

        self.apply(self._init_weights)

    def forward(self, inp, skip):
        # number of channels for skip should equals to out_channels
        out = self.transp_conv(inp)
        out = torch.cat((out, skip), dim=1)
        out = self.conv_block(out)
        return out


class UnetOutBlock(BaseBlock):
    def __init__(
        self,
        spatial_dims: int,
        in_channels: int,
        out_channels: int,
        dropout: Optional[Union[Tuple, str, float]] = None,
        **kwargs,
    ):
        super().__init__()
        self.conv = get_conv_layer(
            spatial_dims,
            in_channels,
            out_channels,
            kernel_size=1,
            stride=1,
            dropout=dropout,
            bias=True,
            conv_only=True,
        )

        self.apply(self._init_weights)

    def forward(self, inp):
        return self.conv(inp)
