# Supplementary material for: RTS-Net: thyroid nodule segmentation network integrating dual-path attention and graph convolution
Source: Front Med (Lausanne). 2026 Apr 13;13:1785796. doi: 10.3389/fmed.2026.1785796 (PMC13111076; doi:10.3389/fmed.2026.1785796)
Supplement: Supplementary file 2 [file Data_Sheet_2.zip › RTSNet/networks/cenet/resnet.py]

# -*- coding: utf-8 -*-
"""
Created on Wed Apr 10 09:57:49 2019

@author: Fsl
"""

import torch.nn as nn
import math
import torch.utils.model_zoo as model_zoo
#import torchsummary

__all__ = ['ResNet', 'resnet18', 'resnet34', 'resnet50', 'resnet101',
           'resnet152']


model_urls = {
    'resnet18': 'https://download.pytorch.org/models/resnet18-5c106cde.pth',
    'resnet34': 'https://download.pytorch.org/models/resnet34-333f7ec4.pth',
    'resnet50': 'https://download.pytorch.org/models/resnet50-19c8e357.pth',
    'resnet101': 'https://download.pytorch.org/models/resnet101-5d3b4d8f.pth',
    'resnet152': 'https://download.pytorch.org/models/resnet152-b121ed2d.pth',
}


def conv3x3(in_planes, out_planes, stride=1):
    """3x3 convolution with padding"""
    return nn.Conv2d(in_planes, out_planes, kernel_size=3, stride=stride,
                     padding=1, bias=False)


class BasicBlock(nn.Module):
    expansion = 1

    def __init__(self, inplanes, planes, stride=1, downsample=None):
        super(BasicBlock, self).__init__()
        self.conv1 = conv3x3(inplanes, planes, stride)
        self.bn1 = nn.BatchNorm2d(planes)
        self.relu = nn.ReLU(inplace=True)
        self.conv2 = conv3x3(planes, planes)
        self.bn2 = nn.BatchNorm2d(planes)
        self.downsample = downsample
        self.stride = stride

    def forward(self, x):
        residual = x

        out = self.conv1(x)
        out = self.bn1(out)
        out = self.relu(out)

        out = self.conv2(out)
        out = self.bn2(out)

        if self.downsample is not None:
            residual = self.downsample(x)

        out += residual
        out = self.relu(out)

        return out


class Bottleneck(nn.Module):
    expansion = 4

    def __init__(self, inplanes, planes, stride=1, downsample=None):
        super(Bottleneck, self).__init__()
        self.conv1 = nn.Conv2d(inplanes, planes, kernel_size=1, bias=False)
        self.bn1 = nn.BatchNorm2d(planes)
        self.conv2 = nn.Conv2d(planes, planes, kernel_size=3, stride=stride,
                               padding=1, bias=False)
        self.bn2 = nn.BatchNorm2d(planes)
        self.conv3 = nn.Conv2d(planes, planes * Bottleneck.expansion, kernel_size=1, bias=False)
        self.bn3 = nn.BatchNorm2d(planes * Bottleneck.expansion)
        self.relu = nn.ReLU(inplace=True)
        self.downsample = downsample
        self.stride = stride

    def forward(self, x):
        residual = x

        out = self.conv1(x)
        out = self.bn1(out)
        out = self.relu(out)

        out = self.conv2(out)
        out = self.bn2(out)
        out = self.relu(out)

        out = self.conv3(out)
        out = self.bn3(out)

        if self.downsample is not None:
            residual = self.downsample(x)

        out += residual
        out = self.relu(out)

        return out


class ResNet(nn.Module):

    def __init__(self, block, layers, num_classes=1000,deep_base=False,stem_width=32):
        self.inplanes = stem_width*2 if deep_base else 64
        
        super(ResNet, self).__init__()
        if deep_base:
            self.conv1= nn.Sequential(
                nn.Conv2d(3, stem_width, kernel_size=3, stride=2, padding=1, bias=False),
                nn.BatchNorm2d(stem_width),
                nn.ReLU(inplace=True),
                nn.Conv2d(stem_width, stem_width, kernel_size=3, stride=1, padding=1, bias=False),
                nn.BatchNorm2d(stem_width),
                nn.ReLU(inplace=True),
                nn.Conv2d(stem_width, stem_width*2, kernel_size=3, stride=1, padding=1, bias=False),
            )
        else:
            self.conv1 = nn.Conv2d(3, 64, kernel_size=7, stride=2, padding=3,
                                   bias=False)
        
        self.bn1 = nn.BatchNorm2d(self.inplanes)
        self.relu = nn.ReLU(inplace=True)
        self.maxpool = nn.MaxPool2d(kernel_size=3, stride=2, padding=1)
        self.layer1 = self._make_layer(block, 64, layers[0])
        self.layer2 = self._make_layer(block, 128, layers[1], stride=2)
        self.layer3 = self._make_layer(block, 256, layers[2], stride=2)
        self.layer4 = self._make_layer(block, 512, layers[3], stride=2)
        self.avgpool = nn.AvgPool2d(7, stride=1)
        self.fc = nn.Linear(512 * block.expansion, num_classes)

        for m in self.modules():
            if isinstance(m, nn.Conv2d):
                n = m.kernel_size[0] * m.kernel_size[1] * m.out_channels
                m.weight.data.normal_(0, math.sqrt(2. / n))
            elif isinstance(m, nn.BatchNorm2d):
                m.weight.data.fill_(1)
                m.bias.data.zero_()

    def _make_layer(self, block, planes, blocks, stride=1):
        downsample = None
        if stride != 1 or self.inplanes != planes * block.expansion:
            downsample = nn.Sequential(
                nn.Conv2d(self.inplanes, planes * block.expansion,
                          kernel_size=1, stride=stride, bias=False),
                nn.BatchNorm2d(planes * block.expansion),
            )

        layers = []
        layers.append(block(self.inplanes, planes, stride, downsample))
        self.inplanes = planes * block.expansion
        for i in range(1, blocks):
            layers.append(block(self.inplanes, planes))

        return nn.Sequential(*layers)

    def forward(self, x):
        x = self.conv1(x)
        x = self.bn1(x)
        x = self.relu(x)
        x = self.maxpool(x)
        
        features = []

        x = self.layer1(x)
        features.append(x)
        x = self.layer2(x)
        features.append(x)
        x = self.layer3(x)
        features.append(x)
        x = self.layer4(x)
        features.append(x)

        # x = self.avgpool(x)
        # x = x.view(x.size(0), -1)
        # x = self.fc(x)

        return features


def resnet18(pretrained=False, **kwargs):
    """Constructs a ResNet-18 model.

    Args:
        pretrained (bool): If True, returns a model pre-trained on ImageNet
    """
    model = ResNet(BasicBlock, [2, 2, 2, 2], **kwargs)
    if pretrained:
        model.load_state_dict(model_zoo.load_url(model_urls['resnet18']))
    return model


def resnet34(pretrained=False, **kwargs):
    """Constructs a ResNet-34 model.

    Args:
        pretrained (bool): If True, returns a model pre-trained on ImageNet
    """
    model = ResNet(BasicBlock, [3, 4, 6, 3], **kwargs)
    model_dict = model.state_dict()


    if pretrained:
        print('Using pretrained weight!')
        pretrained_dict=model_zoo.load_url(model_urls['resnet34'])# Modify 'model_dir' according to your own path
        print('Petrain Model Have been loaded!')
        # pretrained_dict =  {k: v for k, v in pretrained_dict.items() if k in model_dict}
        # model_dict.update(pretrained_dict)
        model.load_state_dict(pretrained_dict)
    return model


def resnet50(pretrained=False, **kwargs):
    """Constructs a ResNet-50 model.

    Args:
        pretrained (bool): If True, returns a model pre-trained on ImageNet
    """
    model = ResNet(Bottleneck, [3, 4, 6, 3], **kwargs)
    if pretrained:
        print('Using pretrained weight!')
        model.load_state_dict(model_zoo.load_url(model_urls['resnet50']))
    return model


def resnet101(pretrained=False, **kwargs):
    """Constructs a ResNet-101 model.

    Args:
        pretrained (bool): If True, returns a model pre-trained on ImageNet
    """
    model = ResNet(Bottleneck, [3, 4, 23, 3], **kwargs)
    if pretrained:
        model.load_state_dict(model_zoo.load_url(model_urls['resnet101']))
    return model


def resnet152(pretrained=False, **kwargs):
    """Constructs a ResNet-152 model.

    Args:
        pretrained (bool): If True, returns a model pre-trained on ImageNet
    """
    model = ResNet(Bottleneck, [3, 8, 36, 3], **kwargs)
    if pretrained:
        model.load_state_dict(model_zoo.load_url(model_urls['resnet152']))
    return model
# net = resnet34(pretrained=False)
# torchsummary.summary(net, (3, 512, 512))
